# Supplementary material for: 1,4-Bis{3-[4-(dimethyl­amino)benzyl­ideneamino]prop­yl}piperazine
Source: Acta Crystallogr Sect E Struct Rep Online. 2009 Nov 4;65(Pt 12):o2997. doi: 10.1107/S1600536809045619 (PMC2972073; doi:10.1107/S1600536809045619)
Supplement: Supplementary file 1 [file e-65-o2997-sup1.cif]

##############################################################################
###                                                                        ###
###        Electronic paper (Acta Crystallographica Section E)             ###
###                                                                        ###
##############################################################################
#                                                                            #
# This CIF contains the data in a paper accepted for publication in Acta     #
# Crystallographica Section E. It conforms to the requirements of Notes      #
# for Authors for Section E, and has been peer reviewed under the auspices   #
# of the IUCr Commission on Journals.                                        #
#                                                                            #
# Full details of the Crystallographic Information File format               #
# are given in the paper "The Crystallographic Information File (CIF):       #
# a New Standard Archive File for Crystallography" by S. R. Hall, F. H.      #
# Allen and I. D. Brown [Acta Cryst. (1991), A47, 655-685].                  #
#                                                                            #
# The current version of the core CIF dictionary is obtainable from          #
# ftp://ftp.iucr.org/pub/cif_core.dic. The current version number is 2.4.    #
#                                                                            #
# Software is freely available for graphical display of the structure(s) in  #
# this CIF.  For information consult the CIF home page http://www.iucr.org/  #
# cif/home.html                                                              #
#                                                                            #
# This file may be used for bona fide research purposes within the           #
# scientific community so long as proper attribution is given to the journal # 
# article from which it was obtained.                                        #
#                                                                            #
##############################################################################
                                             
data_I
_audit_creation_method     SHELXL-97
_chemical_name_systematic
;
1,4-Bis{3-[4-(dimethylamino)benzylideneamino]propyl}piperazine
;
_chemical_name_common     ?
_chemical_formula_moiety     'C28 H42 N6'
_chemical_formula_sum     'C28 H42 N6'
_chemical_formula_iupac     'C28 H42 N6'
_chemical_formula_weight     462.68
_chemical_melting_point     ?
_symmetry_cell_setting     Monoclinic
_symmetry_space_group_name_H-M     'P 21/c'
_symmetry_space_group_name_Hall     '-P 2ybc'
loop_
    _symmetry_equiv_pos_as_xyz
    'x, y, z'
    '-x, y+1/2, -z+1/2'
    '-x, -y, -z'
    'x, -y-1/2, z-1/2'
_cell_length_a     17.599(2)
_cell_length_b     6.4146(12)
_cell_length_c     12.6643(18)
_cell_angle_alpha     90.00
_cell_angle_beta     105.921(3)
_cell_angle_gamma     90.00
_cell_volume     1374.8(4)
_cell_formula_units_Z     2
_cell_measurement_reflns_used     683
_cell_measurement_theta_min     2.407
_cell_measurement_theta_max     49.484
_cell_measurement_temperature     298(2)
_exptl_crystal_description     platelet
_exptl_crystal_colour     yellow
_exptl_crystal_size_max     0.15
_exptl_crystal_size_mid     0.09
_exptl_crystal_size_min     0.07
_exptl_crystal_density_diffrn     1.118
_exptl_crystal_density_meas     ?
_exptl_crystal_density_method     'not measured'
_exptl_crystal_F_000     504
_exptl_absorpt_coefficient_mu     0.068
_exptl_absorpt_correction_type     none
_exptl_absorpt_process_details     ?
_exptl_absorpt_correction_T_min     ?
_exptl_absorpt_correction_T_max     ?
_exptl_special_details
;
;
_diffrn_ambient_temperature     298(2)
_diffrn_radiation_type     MoK\a
_diffrn_radiation_wavelength     0.71073
_diffrn_radiation_source     'fine-focus sealed tube'
_diffrn_radiation_monochromator     graphite
_diffrn_measurement_device_type     'Bruker SMART CCD area-detector'
_diffrn_measurement_method     '\f and \w'
_diffrn_detector_area_resol_mean     ?
_diffrn_reflns_number     6788
_diffrn_reflns_av_R_equivalents     0.0883
_diffrn_reflns_av_sigmaI/netI     0.1111
_diffrn_reflns_theta_min     2.41
_diffrn_reflns_theta_max     25.01
_diffrn_reflns_theta_full     25.01
_diffrn_measured_fraction_theta_max     0.999
_diffrn_measured_fraction_theta_full     0.999
_diffrn_reflns_limit_h_min     -20
_diffrn_reflns_limit_h_max     20
_diffrn_reflns_limit_k_min     -7
_diffrn_reflns_limit_k_max     5
_diffrn_reflns_limit_l_min     -15
_diffrn_reflns_limit_l_max     14
_diffrn_standards_number     0
_diffrn_standards_interval_count     ?
_diffrn_standards_interval_time     ?
_diffrn_standards_decay_%     ?
_refine_special_details
;
Refinement of <i>F</i>^2^ against ALL reflections. The weighted <i>R</i>-factor
<i>wR</i> and goodness of fit <i>S</i> are based on <i>F</i>^2^, conventional
<i>R</i>-factors <i>R</i> are based on <i>F</i>, with <i>F</i> set to zero for
negative <i>F</i>^2^. The threshold expression of <i>F</i>^2^ >
\s(<i>F</i>^2^) is used only for calculating <i>R</i>-factors(gt) <i>etc</i>.
and is not relevant to the choice of reflections for refinement.
<i>R</i>-factors based on <i>F</i>^2^ are statistically about twice as large
as those based on <i>F</i>, and <i>R</i>- factors based on ALL data will be
even larger.
;
_reflns_number_total     2416
_reflns_number_gt     961
_reflns_threshold_expression     I>2\s(I)
_refine_ls_structure_factor_coef     Fsqd
_refine_ls_matrix_type     full
_refine_ls_R_factor_all     0.1938
_refine_ls_R_factor_gt     0.0947
_refine_ls_wR_factor_gt     0.2772
_refine_ls_wR_factor_ref     0.2982
_refine_ls_goodness_of_fit_ref     1.337
_refine_ls_restrained_S_all     1.337
_refine_ls_number_reflns     2416
_refine_ls_number_parameters     155
_refine_ls_number_restraints     0
_refine_ls_hydrogen_treatment     constr
_refine_ls_weighting_scheme     calc
_refine_ls_weighting_details
                 'calc w=1/[\s^2^(Fo^2^)+(0.0892P)^2^] where P=(Fo^2^+2Fc^2^)/3'
_atom_sites_solution_hydrogens     geom
_atom_sites_solution_primary     direct
_atom_sites_solution_secondary     difmap
_refine_ls_shift/su_max     0.004
_refine_ls_shift/su_mean     0.001
_refine_diff_density_max     0.243
_refine_diff_density_min     -0.172
_refine_ls_extinction_method     'SHELXTL (Sheldrick, 2008)'
_refine_ls_extinction_coef     0.015(5)
_refine_ls_extinction_expression
                                  'Fc^*^=kFc[1+0.001xFc^2^\l^3^/sin(2\q)]^-1/4^'
loop_
    _atom_type_symbol
    _atom_type_description
    _atom_type_scat_dispersion_real
    _atom_type_scat_dispersion_imag
    _atom_type_scat_source
    'C' 'C' 0.0033 0.0016
                         'International Tables Vol C Tables 4.2.6.8 and 6.1.1.4'
    'H' 'H' 0.0000 0.0000
                         'International Tables Vol C Tables 4.2.6.8 and 6.1.1.4'
    'N' 'N' 0.0061 0.0033
                         'International Tables Vol C Tables 4.2.6.8 and 6.1.1.4'
_computing_data_collection     'SMART (Siemens, 1996)'
_computing_cell_refinement     'SAINT (Siemens, 1996)'
_computing_data_reduction     'SAINT (Siemens, 1996)'
_computing_structure_solution     'SHELXTL (Sheldrick, 2008)'
_computing_structure_refinement     'SHELXTL (Sheldrick, 2008)'
_computing_molecular_graphics     'SHELXTL (Sheldrick, 2008)'
_computing_publication_material     'SHELXTL (Sheldrick, 2008)'
loop_
    _atom_site_type_symbol
    _atom_site_label
    _atom_site_fract_x
    _atom_site_fract_y
    _atom_site_fract_z
    _atom_site_U_iso_or_equiv
    _atom_site_adp_type
    _atom_site_calc_flag
    _atom_site_refinement_flags
    _atom_site_occupancy
    _atom_site_disorder_assembly
    _atom_site_disorder_group
    N N1 0.9158(3) -0.7316(8) 1.1684(4) 0.0687(16) Uani d . 1 . .
    N N2 0.7447(3) 0.0908(8) 0.9057(5) 0.0667(15) Uani d . 1 . .
    N N3 0.5629(3) 0.4652(7) 0.5991(4) 0.0590(14) Uani d . 1 . .
    C C1 0.7396(3) -0.0090(10) 0.9908(6) 0.0625(17) Uani d . 1 . .
    H H1 0.7045 0.0408 1.0280 0.075 Uiso calc R 1 . .
    C C2 0.7852(3) -0.1960(9) 1.0339(5) 0.0541(16) Uani d . 1 . .
    C C3 0.8387(3) -0.2867(10) 0.9837(5) 0.0598(17) Uani d . 1 . .
    H H3 0.8455 -0.2295 0.9194 0.072 Uiso calc R 1 . .
    C C4 0.8822(3) -0.4629(9) 1.0298(5) 0.0563(16) Uani d . 1 . .
    H H4 0.9183 -0.5194 0.9961 0.068 Uiso calc R 1 . .
    C C5 0.8728(3) -0.5567(9) 1.1258(5) 0.0539(16) Uani d . 1 . .
    C C6 0.8190(3) -0.4665(9) 1.1741(5) 0.0580(16) Uani d . 1 . .
    H H6 0.8113 -0.5255 1.2375 0.070 Uiso calc R 1 . .
    C C7 0.7766(3) -0.2905(10) 1.1299(5) 0.0672(18) Uani d . 1 . .
    H H7 0.7414 -0.2333 1.1649 0.081 Uiso calc R 1 . .
    C C8 0.9031(4) -0.8320(10) 1.2662(5) 0.083(2) Uani d . 1 . .
    H H8A 0.9375 -0.9505 1.2856 0.124 Uiso calc R 1 . .
    H H8B 0.8492 -0.8767 1.2510 0.124 Uiso calc R 1 . .
    H H8C 0.9145 -0.7346 1.3260 0.124 Uiso calc R 1 . .
    C C9 0.9638(4) -0.8399(10) 1.1115(6) 0.083(2) Uani d . 1 . .
    H H9A 0.9889 -0.9563 1.1548 0.125 Uiso calc R 1 . .
    H H9B 1.0033 -0.7471 1.0993 0.125 Uiso calc R 1 . .
    H H9C 0.9312 -0.8890 1.0422 0.125 Uiso calc R 1 . .
    C C10 0.6968(4) 0.2755(10) 0.8724(5) 0.0704(19) Uani d . 1 . .
    H H10A 0.7309 0.3962 0.8784 0.084 Uiso calc R 1 . .
    H H10B 0.6636 0.2962 0.9214 0.084 Uiso calc R 1 . .
    C C11 0.6451(4) 0.2571(9) 0.7554(5) 0.0665(18) Uani d . 1 . .
    H H11A 0.6095 0.1398 0.7500 0.080 Uiso calc R 1 . .
    H H11B 0.6781 0.2311 0.7067 0.080 Uiso calc R 1 . .
    C C12 0.5971(3) 0.4555(9) 0.7193(5) 0.0637(18) Uani d . 1 . .
    H H12A 0.5548 0.4618 0.7547 0.076 Uiso calc R 1 . .
    H H12B 0.6309 0.5758 0.7431 0.076 Uiso calc R 1 . .
    C C13 0.5345(4) 0.6762(9) 0.5644(5) 0.0710(19) Uani d . 1 . .
    H H13A 0.5778 0.7745 0.5873 0.085 Uiso calc R 1 . .
    H H13B 0.4940 0.7152 0.5995 0.085 Uiso calc R 1 . .
    C C14 0.5005(4) 0.6860(10) 0.4399(5) 0.0678(18) Uani d . 1 . .
    H H14A 0.4803 0.8251 0.4189 0.081 Uiso calc R 1 . .
    H H14B 0.5422 0.6586 0.4051 0.081 Uiso calc R 1 . .
loop_
    _atom_site_aniso_label
    _atom_site_aniso_U_11
    _atom_site_aniso_U_22
    _atom_site_aniso_U_33
    _atom_site_aniso_U_12
    _atom_site_aniso_U_13
    _atom_site_aniso_U_23
    N1 0.081(4) 0.071(4) 0.055(4) 0.017(3) 0.020(3) 0.013(3)
    N2 0.061(3) 0.074(4) 0.063(4) 0.015(3) 0.013(3) 0.011(3)
    N3 0.054(3) 0.060(3) 0.063(4) 0.007(3) 0.015(3) 0.012(3)
    C1 0.057(4) 0.069(4) 0.067(5) 0.005(3) 0.026(3) -0.007(4)
    C2 0.052(3) 0.062(4) 0.049(4) 0.004(3) 0.015(3) 0.004(3)
    C3 0.062(4) 0.067(4) 0.052(4) -0.007(3) 0.017(3) 0.003(3)
    C4 0.057(4) 0.062(4) 0.052(4) 0.003(3) 0.019(3) 0.001(3)
    C5 0.059(4) 0.057(4) 0.043(4) -0.007(3) 0.009(3) 0.003(3)
    C6 0.070(4) 0.065(4) 0.043(4) -0.005(3) 0.023(3) 0.000(3)
    C7 0.065(4) 0.073(5) 0.072(5) -0.002(4) 0.033(4) 0.003(4)
    C8 0.098(5) 0.079(5) 0.067(5) 0.003(4) 0.014(4) 0.017(4)
    C9 0.097(5) 0.069(5) 0.086(6) 0.013(4) 0.027(4) 0.004(4)
    C10 0.061(4) 0.070(5) 0.075(5) 0.006(3) 0.012(4) 0.010(4)
    C11 0.069(4) 0.067(4) 0.068(5) 0.012(3) 0.026(4) 0.015(4)
    C12 0.062(4) 0.068(4) 0.063(5) 0.006(3) 0.020(3) 0.008(3)
    C13 0.075(4) 0.063(4) 0.072(5) 0.013(4) 0.017(4) 0.013(3)
    C14 0.068(4) 0.063(4) 0.073(5) 0.003(4) 0.021(4) 0.021(4)
_geom_special_details
;
All e.s.d.'s (except the e.s.d. in the dihedral angle between two l.s. planes)
are estimated using the full covariance matrix. The cell e.s.d.'s are taken
into account individually in the estimation of e.s.d.'s in distances, angles
and torsion angles; correlations between e.s.d.'s in cell parameters are only
used when they are defined by crystal symmetry. An approximate (isotropic)
treatment of cell e.s.d.'s is used for estimating e.s.d.'s involving l.s.
planes.
;
loop_
    _geom_bond_atom_site_label_1
    _geom_bond_atom_site_label_2
    _geom_bond_site_symmetry_2
    _geom_bond_distance
    _geom_bond_publ_flag
    N1 C5 . 1.378(7) ?
    N1 C9 . 1.432(7) ?
    N1 C8 . 1.466(7) ?
    N2 C1 . 1.278(7) ?
    N2 C10 . 1.448(7) ?
    N3 C13 . 1.468(7) ?
    N3 C14 3_666 1.459(7) ?
    N3 C12 . 1.477(7) ?
    C1 C2 . 1.462(8) ?
    C1 H1 . 0.9300 ?
    C2 C7 . 1.404(7) ?
    C2 C3 . 1.400(7) ?
    C3 C4 . 1.399(8) ?
    C3 H3 . 0.9300 ?
    C4 C5 . 1.407(7) ?
    C4 H4 . 0.9300 ?
    C5 C6 . 1.387(8) ?
    C6 C7 . 1.384(8) ?
    C6 H6 . 0.9300 ?
    C7 H7 . 0.9300 ?
    C8 H8A . 0.9600 ?
    C8 H8B . 0.9600 ?
    C8 H8C . 0.9600 ?
    C9 H9A . 0.9600 ?
    C9 H9B . 0.9600 ?
    C9 H9C . 0.9600 ?
    C10 C11 . 1.516(8) ?
    C10 H10A . 0.9700 ?
    C10 H10B . 0.9700 ?
    C11 C12 . 1.527(8) ?
    C11 H11A . 0.9700 ?
    C11 H11B . 0.9700 ?
    C12 H12A . 0.9700 ?
    C12 H12B . 0.9700 ?
    C13 C14 . 1.527(8) ?
    C13 H13A . 0.9700 ?
    C13 H13B . 0.9700 ?
    C14 N3 3_666 1.459(7) ?
    C14 H14A . 0.9700 ?
    C14 H14B . 0.9700 ?
loop_
    _geom_angle_atom_site_label_1
    _geom_angle_atom_site_label_2
    _geom_angle_atom_site_label_3
    _geom_angle_site_symmetry_1
    _geom_angle_site_symmetry_3
    _geom_angle
    _geom_angle_publ_flag
    C5 N1 C9 . . 122.3(5) ?
    C5 N1 C8 . . 119.7(5) ?
    C9 N1 C8 . . 117.3(5) ?
    C1 N2 C10 . . 119.0(5) ?
    C13 N3 C14 . 3_666 110.2(5) ?
    C13 N3 C12 . . 110.9(5) ?
    C14 N3 C12 3_666 . 112.2(5) ?
    N2 C1 C2 . . 124.6(6) ?
    N2 C1 H1 . . 117.7 ?
    C2 C1 H1 . . 117.7 ?
    C7 C2 C3 . . 117.4(6) ?
    C7 C2 C1 . . 120.0(6) ?
    C3 C2 C1 . . 122.7(6) ?
    C4 C3 C2 . . 120.4(6) ?
    C4 C3 H3 . . 119.8 ?
    C2 C3 H3 . . 119.8 ?
    C3 C4 C5 . . 121.7(6) ?
    C3 C4 H4 . . 119.2 ?
    C5 C4 H4 . . 119.2 ?
    N1 C5 C6 . . 122.3(6) ?
    N1 C5 C4 . . 120.3(6) ?
    C6 C5 C4 . . 117.4(6) ?
    C7 C6 C5 . . 121.3(6) ?
    C7 C6 H6 . . 119.3 ?
    C5 C6 H6 . . 119.3 ?
    C6 C7 C2 . . 121.9(6) ?
    C6 C7 H7 . . 119.1 ?
    C2 C7 H7 . . 119.1 ?
    N1 C8 H8A . . 109.5 ?
    N1 C8 H8B . . 109.5 ?
    H8A C8 H8B . . 109.5 ?
    N1 C8 H8C . . 109.5 ?
    H8A C8 H8C . . 109.5 ?
    H8B C8 H8C . . 109.5 ?
    N1 C9 H9A . . 109.5 ?
    N1 C9 H9B . . 109.5 ?
    H9A C9 H9B . . 109.5 ?
    N1 C9 H9C . . 109.5 ?
    H9A C9 H9C . . 109.5 ?
    H9B C9 H9C . . 109.5 ?
    N2 C10 C11 . . 111.5(5) ?
    N2 C10 H10A . . 109.3 ?
    C11 C10 H10A . . 109.3 ?
    N2 C10 H10B . . 109.3 ?
    C11 C10 H10B . . 109.3 ?
    H10A C10 H10B . . 108.0 ?
    C10 C11 C12 . . 111.2(5) ?
    C10 C11 H11A . . 109.4 ?
    C12 C11 H11A . . 109.4 ?
    C10 C11 H11B . . 109.4 ?
    C12 C11 H11B . . 109.4 ?
    H11A C11 H11B . . 108.0 ?
    N3 C12 C11 . . 112.3(5) ?
    N3 C12 H12A . . 109.1 ?
    C11 C12 H12A . . 109.1 ?
    N3 C12 H12B . . 109.1 ?
    C11 C12 H12B . . 109.1 ?
    H12A C12 H12B . . 107.9 ?
    N3 C13 C14 . . 110.6(5) ?
    N3 C13 H13A . . 109.5 ?
    C14 C13 H13A . . 109.5 ?
    N3 C13 H13B . . 109.5 ?
    C14 C13 H13B . . 109.5 ?
    H13A C13 H13B . . 108.1 ?
    N3 C14 C13 3_666 . 111.6(5) ?
    N3 C14 H14A 3_666 . 109.3 ?
    C13 C14 H14A . . 109.3 ?
    N3 C14 H14B 3_666 . 109.3 ?
    C13 C14 H14B . . 109.3 ?
    H14A C14 H14B . . 108.0 ?
data_global
_journal_date_recd_electronic     2009-10-16
_journal_date_accepted     2009-10-30
_journal_name_full     'Acta Crystallographica, Section E'
_journal_year     2009
_journal_volume     65
_journal_issue     12
_journal_page_first     o2997
_journal_page_last     o2997
_journal_paper_category     QO
_journal_coeditor_code     XU2643
_publ_contact_author_name     'XingYou Xu'
_publ_contact_author_address
;
  Huaiyin Institute of Technology
  Huaian 223003
  People's Republic of China
;
_publ_contact_author_email     xuruibo9125@163.com
_publ_contact_author_phone     '86 518 85895409'
_publ_section_title
;
1,4-Bis{3-[4-(dimethylamino)benzylideneamino]propyl}piperazine
;
loop_
    _publ_author_name
    _publ_author_address
    'Rui-Bo Xu'
;
  Department of Chemical Engineering
  Huaihai Institute of Technology
  Lianyungang 222005
  People's Republic of China
;
    'Xing-You Xu'
;
  Huaiyin Institute of Technology
  Huaian 223003
  People's Republic of China
;
    'Da-Qi Wang'
;
  College of Chemistry and Chemical Engineering
  Liaocheng University
  Shandong 252059
  People's Republic of China
;
    'Xu-Jie Yang'
;
  Materials Chemistry Laboratory
  Nanjing University of Science & Technology
  Nanjing 210094
  People's Republic of China
;
    'Shuan Li'
;
  Department of Chemical Engineering
  Huaihai Institute of Technology
  Lianyungang 222005
  People's Republic of China
;
