# Supplementary material for: 1,4-Bis{3-[4-(dimethyl­amino)benzyl­ideneamino]prop­yl}piperazine
Source: Acta Crystallogr Sect E Struct Rep Online. 2009 Nov 4;65(Pt 12):o2997. doi: 10.1107/S1600536809045619 (PMC2972073; doi:10.1107/S1600536809045619)
Supplement: Supplementary file 2 [file e-65-o2997-Isup2.hkl]

# 
# h,k,l, Fc-squared, Fo-squared, sigma(Fo-squared) and status flag 
# 
data_I
_shelx_title ' 070414a in P2(1)/c' 
_shelx_refln_list_code          4 
_shelx_F_calc_maximum      153.23 
_exptl_crystal_F_000       504.00 
_reflns_d_resolution_high  0.8406 
 
loop_ 
 _symmetry_equiv_pos_as_xyz 
 'x, y, z' 
 '-x, y+1/2, -z+1/2' 
 '-x, -y, -z' 
 'x, -y-1/2, z-1/2' 
 
_cell_length_a    17.5986 
_cell_length_b     6.4146 
_cell_length_c    12.6643 
_cell_angle_alpha  90.000 
_cell_angle_beta  105.921 
_cell_angle_gamma  90.000 
 
_shelx_F_squared_multiplier     1.000 
 
loop_ 
 _refln_index_h 
 _refln_index_k 
 _refln_index_l 
 _refln_F_squared_calc 
 _refln_F_squared_meas 
 _refln_F_squared_sigma 
 _refln_observed_status 
   2   0   0      207.01      251.87     11.35 o 
   3   0   0     5508.57     6438.37     39.27 o 
   4   0   0       69.08       60.86      6.78 o 
   5   0   0      974.51     1050.21     16.47 o 
   6   0   0     1074.80     1160.21     28.81 o 
   7   0   0       17.99       16.86      6.22 o 
   8   0   0      184.83      211.82     11.30 o 
   9   0   0       62.56       73.28      7.62 o 
  10   0   0        0.00        0.62      6.14 o 
  11   0   0        6.16       -2.76      6.53 o 
  12   0   0       31.51       21.68     10.81 o 
  13   0   0       36.83       31.83     12.94 o 
  14   0   0        1.73        2.58     10.05 o 
  15   0   0       24.18       31.54     12.55 o 
  16   0   0        2.52        7.89     11.33 o 
  17   0   0        1.88        5.34     10.44 o 
  18   0   0        0.16        1.03     10.95 o 
  19   0   0        0.17       12.05     11.13 o 
  20   0   0        0.94        7.52     12.23 o 
   1   1   0      607.28      564.06     10.44 o 
   2   1   0      425.40      507.97     21.42 o 
   3   1   0     4189.39     4936.13    194.78 o 
   4   1   0    12304.68    15170.40    262.24 o 
   5   1   0        2.05        0.21      5.06 o 
   6   1   0      124.11      122.29      6.85 o 
   7   1   0      308.12      327.57      9.97 o 
   8   1   0       10.19       16.54      5.32 o 
   9   1   0      111.28      136.53     10.91 o 
  10   1   0       20.67       18.75      6.02 o 
  11   1   0       16.75       20.17      5.80 o 
  12   1   0      150.88      174.27      9.63 o 
  13   1   0       29.23       25.97      8.13 o 
  14   1   0        0.02        2.50      7.15 o 
  15   1   0       10.94       12.07      7.68 o 
  16   1   0        0.53        3.93      7.29 o 
  17   1   0       72.96       98.77     11.61 o 
  18   1   0        1.79       -3.25      9.32 o 
  19   1   0       39.88       49.26     12.26 o 
   0   2   0     1069.94     1133.81     73.86 o 
   1   2   0       14.14       20.93      4.84 o 
   2   2   0       48.24       63.53      5.29 o 
   3   2   0       96.84      100.47      4.87 o 
   4   2   0      288.38      294.60     16.20 o 
   5   2   0      434.39      450.12     18.13 o 
   6   2   0     1021.61     1291.29     16.16 o 
   7   2   0     2449.97     2990.84     91.13 o 
   8   2   0       68.98       67.59      6.14 o 
   9   2   0       11.15        9.31      5.03 o 
  10   2   0       74.54       82.45      6.79 o 
  11   2   0       21.65       23.27      6.93 o 
  12   2   0        0.42       -1.59      6.09 o 
  13   2   0      331.13      412.76     15.77 o 
  14   2   0      127.62      162.92     18.81 o 
  15   2   0      127.40      126.26     17.20 o 
  16   2   0      169.81      199.75     21.94 o 
  17   2   0        0.41        3.91      9.51 o 
  18   2   0        0.25       -7.55      9.65 o 
  19   2   0        3.77        5.86     11.10 o 
   1   3   0      249.52      326.64     10.80 o 
   2   3   0       14.32       16.55      5.53 o 
   3   3   0      102.04      128.25      6.62 o 
   4   3   0     1504.31     1696.06     34.37 o 
   5   3   0      584.53      682.98     13.00 o 
   6   3   0        1.32       -0.29      5.16 o 
   7   3   0       79.47       96.15      6.40 o 
   8   3   0      181.76      204.11     10.56 o 
   9   3   0      121.14      140.83     13.16 o 
  10   3   0      109.75      128.98     13.69 o 
  11   3   0       38.64       46.13      9.44 o 
  12   3   0       38.96       46.97      9.68 o 
  13   3   0        1.46       -4.34      7.94 o 
  14   3   0        3.30       -2.05      8.15 o 
  15   3   0        0.95        9.71     11.01 o 
  16   3   0       10.69       20.26     20.55 o 
  17   3   0       10.89        3.43     11.10 o 
  18   3   0        2.75        6.99     10.66 o 
   0   4   0     1332.91     1593.08    102.45 o 
   1   4   0        2.10        0.81      5.57 o 
   2   4   0      139.12      194.47     13.68 o 
   3   4   0       11.09       13.61     11.54 o 
   4   4   0      151.47      216.49     13.21 o 
   5   4   0        0.18        3.29      6.40 o 
   6   4   0        0.89        1.42      6.67 o 
   7   4   0        8.50       13.87      7.69 o 
   8   4   0       25.00       31.51      7.60 o 
   9   4   0        8.65        7.28      6.90 o 
  10   4   0        2.44       -1.61      8.67 o 
  11   4   0       14.44       24.96      9.58 o 
  12   4   0        6.75        2.22      8.17 o 
  13   4   0        0.07        0.23      8.84 o 
  14   4   0       12.60       25.12     10.16 o 
  15   4   0        5.53        7.07     10.59 o 
  16   4   0        0.63       -1.88     10.27 o 
  17   4   0        0.28       -2.41      9.49 o 
   1   5   0       22.41       19.41     11.78 o 
   2   5   0      240.48      316.73     16.49 o 
   3   5   0       72.03       82.99     10.64 o 
   4   5   0        1.22        3.13      7.35 o 
   5   5   0        5.50        5.53      7.76 o 
   6   5   0       49.14       48.85     10.35 o 
   7   5   0        2.30       27.90     22.29 o 
   8   5   0       11.34       15.40      9.14 o 
   9   5   0        1.57       -0.62      9.09 o 
  10   5   0        0.32       -1.01      8.16 o 
  11   5   0        1.78       -0.04      8.77 o 
  12   5   0        3.43       17.61      9.63 o 
  13   5   0       11.79       15.40      9.44 o 
  14   5   0        0.00        4.83     11.16 o 
  15   5   0        5.71       10.31     11.77 o 
   0   6   0        9.15        9.02     16.29 o 
   1   6   0        1.67        1.44      8.77 o 
   2   6   0       41.72       49.29     13.16 o 
   3   6   0       31.07       32.86     12.09 o 
   4   6   0       44.99       47.88     13.91 o 
   5   6   0        0.62       -7.07     11.65 o 
   6   6   0        1.11       13.10     11.78 o 
   7   6   0        0.82        5.61      8.15 o 
   8   6   0        0.44        0.14     10.16 o 
   9   6   0        1.21        4.34     10.85 o 
  10   6   0        0.89        6.75     10.45 o 
  11   6   0        1.27       -4.70     11.14 o 
  12   6   0        0.93       -4.86     10.34 o 
   1   7   0       19.40       16.89     10.26 o 
   2   7   0        3.76       -2.64      7.85 o 
   3   7   0       16.84       12.90      9.74 o 
   4   7   0        0.12       -1.89      9.31 o 
   5   7   0        1.15        3.54      9.03 o 
   6   7   0        0.05        6.54      9.39 o 
   7   7   0        0.16       -7.52     12.03 o 
   8   7   0       17.97       11.28     14.04 o 
 -20   1   1       12.41       -0.30      9.51 o 
 -19   1   1       19.76       13.68      9.93 o 
 -18   1   1        0.17       18.39      9.53 o 
 -17   1   1       19.46       22.36      8.34 o 
 -16   1   1        0.14        0.89      7.22 o 
 -15   1   1       22.98       19.77      8.03 o 
 -14   1   1       18.58       18.98      7.74 o 
 -13   1   1        2.67        7.12      7.57 o 
 -12   1   1      154.56      141.26      8.59 o 
 -11   1   1       37.58       43.83      6.03 o 
 -10   1   1      501.28      491.42     20.51 o 
  -9   1   1        0.82       -0.82      4.77 o 
  -8   1   1       41.96       44.67      5.60 o 
  -7   1   1        5.03       59.85     18.37 o 
  -6   1   1      935.92      896.91     15.47 o 
  -5   1   1      109.47       84.71      6.47 o 
  -4   1   1     4984.44     4416.57     23.45 o 
  -3   1   1      791.89      797.79     11.82 o 
  -2   1   1     3031.60     2840.28     64.27 o 
  -1   1   1     2303.51     2079.92     90.87 o 
   0   1   1     1391.06     1339.99     70.02 o 
   1   1   1     5023.01     4853.93    148.44 o 
   2   1   1     1757.82     1495.66     19.50 o 
   3   1   1     4440.61     4361.15     50.76 o 
   4   1   1     5310.75     5300.10     86.15 o 
   5   1   1     1141.06     1109.24     28.18 o 
   6   1   1      585.05      572.70     28.86 o 
   7   1   1       11.84       11.24      5.40 o 
   8   1   1        3.40        5.10      5.00 o 
   9   1   1      245.00      282.78     10.94 o 
  10   1   1       78.58       91.79      7.78 o 
  11   1   1       33.29       64.45     12.47 o 
  12   1   1       45.28       35.84      6.97 o 
  13   1   1        7.14        8.41      7.49 o 
  14   1   1       16.82       16.32      8.59 o 
  15   1   1       20.98       19.63      8.55 o 
  16   1   1        0.22        2.07      7.94 o 
  17   1   1      135.71      137.66     13.24 o 
  18   1   1        8.56       13.93     12.19 o 
  19   1   1        1.54        3.09     11.35 o 
 -19   2   1        1.05        3.77     10.11 o 
 -18   2   1        0.37        7.13     11.42 o 
 -17   2   1        0.06       -0.67     10.17 o 
 -16   2   1       25.80       17.40     12.35 o 
 -15   2   1       93.04       96.59     13.11 o 
 -14   2   1        3.30        2.55      8.67 o 
 -13   2   1        3.37        8.10      7.34 o 
 -12   2   1       52.36       47.13      7.38 o 
 -11   2   1      165.88      164.44      9.18 o 
 -10   2   1      160.67      139.23      7.32 o 
  -9   2   1       25.18       71.77     12.44 o 
  -8   2   1       32.09       27.09      5.02 o 
  -7   2   1       41.97       41.84      5.14 o 
  -6   2   1      101.72       92.59      5.55 o 
  -5   2   1      161.01      140.06      9.53 o 
  -4   2   1        1.11        2.98      6.49 o 
  -3   2   1        0.57       -1.05      6.07 o 
  -2   2   1      599.35      561.44     14.66 o 
  -1   2   1      337.31      323.44      8.55 o 
   0   2   1      773.31      696.88     30.73 o 
   1   2   1       25.15       13.62      5.44 o 
   2   2   1       38.59       40.20      5.91 o 
   3   2   1        9.72       22.36      7.11 o 
   4   2   1       47.93       36.47      6.83 o 
   5   2   1        5.94       11.70      5.08 o 
   6   2   1       73.26       81.13      6.54 o 
   7   2   1       31.62       39.05      6.57 o 
   8   2   1      623.11      586.60     17.58 o 
   9   2   1       10.46       18.87      6.14 o 
  10   2   1       20.32       25.47      6.95 o 
  11   2   1       58.01       49.18      7.93 o 
  12   2   1       18.40       14.66      7.02 o 
  13   2   1       44.51       41.91      8.21 o 
  14   2   1        3.02       17.57     11.68 o 
  15   2   1        0.87        5.69      9.26 o 
  16   2   1        0.28        6.39     10.56 o 
  17   2   1        0.07        4.49     11.28 o 
  18   2   1        8.49       -3.00     10.24 o 
  19   2   1        1.62       10.63     11.60 o 
 -18   3   1        0.00        2.00      9.56 o 
 -17   3   1        6.20       -0.75     10.99 o 
 -16   3   1        2.68        4.01     10.46 o 
 -15   3   1       14.19        9.98     11.84 o 
 -14   3   1        0.17       -1.80      9.20 o 
 -13   3   1       39.17       33.11      9.21 o 
 -12   3   1      225.88      228.25     15.72 o 
 -11   3   1      173.95      166.46     13.66 o 
 -10   3   1      128.49      134.35     12.35 o 
  -9   3   1        0.09        1.60      6.08 o 
  -8   3   1       97.46       99.01      8.44 o 
  -7   3   1      705.09      679.93     19.39 o 
  -6   3   1      427.90      437.00     18.79 o 
  -5   3   1       16.14       24.91      7.66 o 
  -4   3   1       35.00       32.53      7.04 o 
  -3   3   1      313.43      285.56     29.04 o 
  -2   3   1        1.71        9.76      6.47 o 
  -1   3   1       10.58       15.74      7.11 o 
   0   3   1      162.22      143.04      8.11 o 
   1   3   1      291.43      273.07     19.94 o 
   2   3   1     2205.79     2036.41    102.61 o 
   3   3   1      457.30      492.82     39.92 o 
   4   3   1      216.81      221.77      7.88 o 
   5   3   1      274.11      255.67      9.85 o 
   6   3   1       73.70      115.02     14.31 o 
   7   3   1       46.59       49.28      6.33 o 
   8   3   1       45.79       51.51      6.50 o 
   9   3   1       44.96       41.01      7.02 o 
  10   3   1       20.00       33.72      7.56 o 
  11   3   1        0.66       21.37      8.35 o 
  12   3   1       14.03       18.24      9.03 o 
  13   3   1        2.55        4.39      8.62 o 
  14   3   1        9.78       13.19      8.82 o 
  15   3   1        0.00       -5.01     10.95 o 
  16   3   1        3.02        2.00     10.63 o 
  17   3   1        5.20        3.77     10.16 o 
  18   3   1        0.40        4.51     10.46 o 
 -17   4   1        1.92       -3.08     10.72 o 
 -16   4   1        0.07        3.88     11.06 o 
 -15   4   1        0.13        2.69     10.61 o 
 -14   4   1        4.07       11.08      8.77 o 
 -13   4   1        0.99        1.89      8.49 o 
 -12   4   1       24.64       10.96      8.76 o 
 -11   4   1       49.92       52.73     10.56 o 
 -10   4   1        0.25        2.87      8.03 o 
  -9   4   1       72.61       67.86     11.38 o 
  -8   4   1      432.30      434.94     19.61 o 
  -7   4   1       10.81        3.62      6.91 o 
  -6   4   1      103.49       95.19     10.42 o 
  -5   4   1      579.08      535.48     21.38 o 
  -4   4   1      103.92       98.51     10.22 o 
  -3   4   1        4.58       16.22      6.97 o 
  -2   4   1        4.31        9.94      6.43 o 
  -1   4   1        0.13        1.19      5.49 o 
   0   4   1        5.55        8.40      6.01 o 
   1   4   1      428.15      431.51     17.44 o 
   2   4   1      274.58      246.69     15.52 o 
   3   4   1       32.89       33.94      6.01 o 
   4   4   1        5.77       56.59     17.00 o 
   5   4   1        0.02        8.79      7.62 o 
   6   4   1       19.70       23.26      7.63 o 
   7   4   1        2.33       28.81      7.25 o 
   8   4   1        0.11        2.36      6.17 o 
   9   4   1        1.27        4.69      6.82 o 
  10   4   1        3.11       26.73     24.91 o 
  11   4   1        0.59       -3.73      8.10 o 
  12   4   1        0.17       -4.81      8.73 o 
  13   4   1       10.30        5.60      8.49 o 
  14   4   1        0.12       -4.71      8.90 o 
  15   4   1       13.25       10.31     11.56 o 
  16   4   1        1.50       -0.75     14.03 o 
 -15   5   1        5.27       17.53      9.38 o 
 -14   5   1        3.57        3.99      9.24 o 
 -13   5   1       16.94       17.97     10.18 o 
 -12   5   1       13.53       13.92      9.90 o 
 -11   5   1        1.36        2.20      9.14 o 
 -10   5   1        0.02        9.02      8.80 o 
  -9   5   1        0.00        0.58     10.64 o 
  -8   5   1        0.79       -6.11      7.99 o 
  -7   5   1        6.74       -1.51      7.80 o 
  -6   5   1       19.19       14.67      8.78 o 
  -5   5   1        2.40        9.16      8.88 o 
  -4   5   1       49.17       39.98      9.21 o 
  -3   5   1       19.34       21.90      8.74 o 
  -2   5   1      167.00      161.76     13.33 o 
  -1   5   1      134.20      133.44     15.88 o 
   0   5   1        1.93        7.02      9.18 o 
   1   5   1       46.59       49.75     11.36 o 
   2   5   1        7.20        8.92      7.17 o 
   3   5   1        1.96        5.78      8.09 o 
   4   5   1       98.91       95.74     12.18 o 
   5   5   1        4.22        4.48      7.42 o 
   6   5   1       22.72       12.22      7.92 o 
   7   5   1       12.05        3.79      7.23 o 
   8   5   1        7.86       11.79      7.30 o 
   9   5   1       13.04        9.58      8.37 o 
  10   5   1       11.40       12.45     11.50 o 
  11   5   1        0.01       -2.55     10.18 o 
  12   5   1        0.56       -3.29     10.10 o 
  13   5   1        7.43       -5.37     11.37 o 
  14   5   1        2.29       -0.99     10.52 o 
 -12   6   1       13.77        7.28     12.31 o 
 -11   6   1        5.79        6.88      9.95 o 
 -10   6   1        6.80       10.65      9.84 o 
  -9   6   1        0.19        4.93     12.14 o 
  -8   6   1        0.05      -13.40     14.03 o 
  -7   6   1        2.68        0.89      8.24 o 
  -6   6   1        2.29        2.57      8.68 o 
  -5   6   1        3.02        7.26     11.87 o 
  -4   6   1       19.51       12.78     13.28 o 
  -3   6   1       13.00        9.93     11.43 o 
  -2   6   1        0.98        6.34     11.05 o 
  -1   6   1       26.63       30.06     11.66 o 
   0   6   1       32.77       23.43     12.28 o 
   1   6   1       31.89       36.48     11.84 o 
   2   6   1       10.36       -3.46      9.26 o 
   3   6   1       12.85       18.67     10.66 o 
   4   6   1       36.04       17.87     10.00 o 
   5   6   1       48.93       35.18     11.31 o 
   6   6   1        1.61       -2.67     10.40 o 
   7   6   1        0.09       -3.46      7.74 o 
   8   6   1       15.36       24.58     11.60 o 
   9   6   1        0.53       14.65     11.48 o 
  10   6   1        2.20        6.77     10.62 o 
  11   6   1        1.28       11.66     12.03 o 
  -8   7   1        1.22       -6.52     13.28 o 
  -7   7   1       11.80       -2.76     14.03 o 
  -6   7   1        0.00       -2.66      9.70 o 
  -5   7   1        9.15        2.19      9.60 o 
  -4   7   1        3.88       -3.87      9.77 o 
  -3   7   1        1.80        3.90      8.74 o 
  -2   7   1       20.35        7.41     12.03 o 
  -1   7   1        2.12        4.26      8.95 o 
   0   7   1       17.06       10.32      9.91 o 
   1   7   1       11.03       11.78      9.51 o 
   2   7   1        6.72       -1.05      7.61 o 
   3   7   1        1.72       -0.96      8.31 o 
   4   7   1        0.26        7.10      8.13 o 
   5   7   1        0.13       -0.22      8.24 o 
   6   7   1        0.18        3.10      9.48 o 
   7   7   1        0.00        6.77     13.78 o 
 -20   0   2        3.29       10.72     11.69 o 
 -19   0   2        0.01       -6.04     10.92 o 
 -18   0   2        6.02        0.47     13.16 o 
 -17   0   2        5.81        7.10     11.62 o 
 -16   0   2       20.28       10.64     11.23 o 
 -15   0   2        5.55       10.15     10.62 o 
 -14   0   2        1.69        6.54      9.87 o 
 -13   0   2       36.72       44.46     12.06 o 
 -12   0   2       59.08       44.32     11.60 o 
 -11   0   2      435.15      466.04     22.82 o 
 -10   0   2     1309.60     1282.41     32.17 o 
  -9   0   2       37.08       36.37      5.45 o 
  -8   0   2     1607.85     1408.68     31.86 o 
  -7   0   2      120.84      131.72      7.92 o 
  -6   0   2       57.42       52.07      5.33 o 
  -5   0   2     2799.10     2655.40     96.97 o 
  -4   0   2    20017.74    20575.81    126.36 o 
  -3   0   2    23478.62    25387.55    139.94 o 
  -2   0   2     4822.97     4400.51     54.51 o 
  -1   0   2     2676.25     2361.30     36.70 o 
   0   0   2     1191.69      912.91     22.90 o 
   1   0   2     1006.24      943.04     18.77 o 
   2   0   2      912.62      928.01     20.96 o 
   3   0   2      283.64      279.92     13.21 o 
   4   0   2      462.05      493.48     14.04 o 
   5   0   2        8.24        6.52      6.74 o 
   6   0   2      417.88      415.34     14.40 o 
   7   0   2      702.49      594.06     16.97 o 
   8   0   2        4.17        3.41      7.03 o 
   9   0   2       10.15       26.29      8.15 o 
  10   0   2        9.92       10.95      8.00 o 
  11   0   2        0.94       10.63     10.77 o 
  12   0   2        0.48        0.87     10.59 o 
  13   0   2       97.70       89.96     15.33 o 
  14   0   2        0.23       -4.55     10.38 o 
  15   0   2        4.93        4.25     11.16 o 
  16   0   2       12.98       -0.48     11.23 o 
  17   0   2       43.28       55.90     15.42 o 
  18   0   2       43.87       49.22     15.94 o 
  19   0   2       80.59       79.54     17.33 o 
 -20   1   2       13.52       11.56      9.73 o 
 -19   1   2        6.02        9.58      8.81 o 
 -18   1   2        2.54        7.91      8.92 o 
 -17   1   2        0.03        0.16      8.52 o 
 -16   1   2        7.40        9.71      8.03 o 
 -15   1   2       94.29      106.64     10.90 o 
 -14   1   2        5.89        7.19      7.60 o 
 -13   1   2       74.32       76.36      9.54 o 
 -12   1   2       80.78       81.91      9.35 o 
 -11   1   2        3.12        2.65      5.12 o 
 -10   1   2       31.81       31.10      5.73 o 
  -9   1   2      163.76      171.46      8.22 o 
  -8   1   2      516.36      447.73     11.17 o 
  -7   1   2        1.14        8.69      5.03 o 
  -6   1   2      122.85       85.70      7.06 o 
  -5   1   2       83.29       74.40      5.62 o 
  -4   1   2      419.40      399.07     32.47 o 
  -3   1   2     1838.88     1645.39     68.76 o 
  -2   1   2     3247.56     2706.30     50.30 o 
  -1   1   2      896.04      833.12     30.91 o 
   0   1   2      210.64      237.83     17.65 o 
   1   1   2     8804.55     8692.48    128.38 o 
   2   1   2     8802.65     8894.83     78.93 o 
   3   1   2     1197.02     1070.20     15.84 o 
   4   1   2     1078.73      988.83     39.76 o 
   5   1   2      400.00      378.48     15.47 o 
   6   1   2       75.28       51.60      7.03 o 
   7   1   2        0.11        0.67      5.84 o 
   8   1   2      224.68      211.57     10.45 o 
   9   1   2      158.35      142.83      9.35 o 
  10   1   2       27.76       19.46      6.71 o 
  11   1   2        4.78       -3.49      6.46 o 
  12   1   2       38.79       29.89      7.92 o 
  13   1   2       38.27       33.00      8.12 o 
  14   1   2       31.05       34.77     10.07 o 
  15   1   2       36.39       33.24     10.95 o 
  16   1   2        0.00       -2.02      9.12 o 
  17   1   2       58.31       37.93     11.04 o 
  18   1   2        0.09       -5.04      9.69 o 
  19   1   2       10.85       10.06     11.43 o 
 -20   2   2        2.91        0.44     10.11 o 
 -19   2   2        0.10        5.33      9.67 o 
 -18   2   2       44.72       30.37     10.99 o 
 -17   2   2       30.59       28.74     10.83 o 
 -16   2   2      105.61       97.25     15.25 o 
 -15   2   2       69.24       70.87     16.17 o 
 -14   2   2        1.99        8.70      9.11 o 
 -13   2   2       18.73       10.00      8.70 o 
 -12   2   2       29.45       36.85      6.62 o 
 -11   2   2      150.98      137.19      8.71 o 
 -10   2   2      284.95      278.19     10.51 o 
  -9   2   2      676.08      610.89     12.88 o 
  -8   2   2       26.25       31.99      6.37 o 
  -7   2   2      257.46      273.52     11.77 o 
  -6   2   2       21.28       20.08      4.71 o 
  -5   2   2       38.91       29.27      9.85 o 
  -4   2   2        0.13       -4.76      6.00 o 
  -3   2   2      284.56      206.82     11.66 o 
  -2   2   2        2.66       -4.72      4.34 o 
  -1   2   2       73.19       61.83      6.84 o 
   0   2   2       20.12       11.53      5.46 o 
   1   2   2      795.13      625.24     18.17 o 
   2   2   2      357.85      362.19     11.00 o 
   3   2   2     3039.79     3206.39    113.04 o 
   4   2   2      688.28      536.69     14.12 o 
   5   2   2     4083.11     3995.51    169.67 o 
   6   2   2     2431.39     2219.59     83.80 o 
   7   2   2      121.21      135.39      9.17 o 
   8   2   2      773.37      761.79     18.64 o 
   9   2   2       27.69       30.93      7.18 o 
  10   2   2        1.94        2.37      6.26 o 
  11   2   2      155.59      145.51     10.57 o 
  12   2   2       11.74        9.23      6.92 o 
  13   2   2      123.15      105.62     10.29 o 
  14   2   2        0.52        2.93      7.55 o 
  15   2   2       29.84       34.36     13.34 o 
  16   2   2        0.22      502.42    414.52 o 
  17   2   2       11.83       16.86     11.86 o 
  18   2   2        0.32        4.71     12.27 o 
 -19   3   2        2.54       16.12     12.31 o 
 -18   3   2        0.04       14.11     12.20 o 
 -17   3   2        6.44       11.87     12.06 o 
 -16   3   2        1.69        8.94     11.74 o 
 -15   3   2        3.01       11.95     11.44 o 
 -14   3   2      126.55      119.49     27.08 o 
 -13   3   2        0.81        3.67      8.41 o 
 -12   3   2       87.72       81.98     11.66 o 
 -11   3   2      473.93      471.68     20.56 o 
 -10   3   2       30.80       31.21      9.11 o 
  -9   3   2      236.96      241.74     11.82 o 
  -8   3   2      233.55      225.34     12.62 o 
  -7   3   2      391.37      384.28     15.91 o 
  -6   3   2       93.24       96.70     14.40 o 
  -5   3   2        0.54       -0.68      6.86 o 
  -4   3   2       14.00       20.78      7.39 o 
  -3   3   2        1.65       -1.27      3.76 o 
  -2   3   2       34.87       34.69      5.07 o 
  -1   3   2       21.77       15.66      5.20 o 
   0   3   2       81.61       88.55      6.88 o 
   1   3   2     1176.71     1164.16     55.98 o 
   2   3   2        0.03       -4.36      5.16 o 
   3   3   2       20.37       10.44      5.27 o 
   4   3   2       20.09       22.40      4.89 o 
   5   3   2       51.24       44.80      5.88 o 
   6   3   2       14.09        7.90      5.47 o 
   7   3   2        0.26       -0.62      5.02 o 
   8   3   2        0.66        7.44      5.70 o 
   9   3   2       73.53       55.54      6.92 o 
  10   3   2       63.19       77.38      8.90 o 
  11   3   2        6.61       13.26      8.57 o 
  12   3   2      194.02      170.35     14.07 o 
  13   3   2       16.29       17.98      8.81 o 
  14   3   2        0.54        0.52      7.92 o 
  15   3   2       17.57       17.45     11.50 o 
  16   3   2        0.83        5.02     11.53 o 
  17   3   2        2.51        3.00      9.74 o 
 -17   4   2        8.33       12.08     10.77 o 
 -16   4   2        0.01        2.63     10.81 o 
 -15   4   2        0.00        3.95     10.81 o 
 -14   4   2        4.40       -0.67      8.75 o 
 -13   4   2        3.61       -2.71      7.96 o 
 -12   4   2       12.64       18.42      8.78 o 
 -11   4   2       19.48       21.06      9.34 o 
 -10   4   2        2.32        3.67      9.11 o 
  -9   4   2        9.56       15.08     11.07 o 
  -8   4   2       80.31       68.68     10.76 o 
  -7   4   2      390.51      387.32     17.59 o 
  -6   4   2       15.55       21.35      8.56 o 
  -5   4   2      110.80      116.96     11.32 o 
  -4   4   2      186.78      175.31     12.73 o 
  -3   4   2      126.46      103.21     10.85 o 
  -2   4   2      101.89      107.90     12.90 o 
  -1   4   2       17.13       15.51      5.80 o 
   0   4   2        0.05       -4.32      5.21 o 
   1   4   2      288.55      270.99     15.25 o 
   2   4   2        1.69        4.02      5.40 o 
   3   4   2       21.69        7.96      5.68 o 
   4   4   2       54.99       51.14      8.61 o 
   5   4   2        4.45        4.57      6.88 o 
   6   4   2       14.77        9.73      6.70 o 
   7   4   2        0.40        1.43      6.36 o 
   8   4   2        4.43       15.78     12.66 o 
   9   4   2        1.24        2.44      6.76 o 
  10   4   2        0.25       -0.73      9.51 o 
  11   4   2       39.81       35.88     10.36 o 
  12   4   2       11.48        8.73     10.53 o 
  13   4   2        0.02        8.44     10.61 o 
  14   4   2        0.00        4.58     11.15 o 
  15   4   2        0.26       -0.14     10.74 o 
  16   4   2        4.56        2.51     13.28 o 
 -15   5   2        1.63       -4.71     10.72 o 
 -14   5   2       15.98       18.47     10.54 o 
 -13   5   2        2.05        6.18      9.28 o 
 -12   5   2        0.00       -5.48      8.89 o 
 -11   5   2        4.24        4.84      9.59 o 
 -10   5   2        9.43       23.53      9.63 o 
  -9   5   2       15.22        7.93     10.71 o 
  -8   5   2        3.38       -8.95      9.92 o 
  -7   5   2       79.04       97.38     13.33 o 
  -6   5   2       82.17       81.92     11.56 o 
  -5   5   2       14.70        9.99      8.66 o 
  -4   5   2      151.79      142.53     12.89 o 
  -3   5   2       91.90      101.56     11.50 o 
  -2   5   2       69.22       60.55     10.16 o 
  -1   5   2       56.43       56.50     10.25 o 
   0   5   2        2.07        2.26     11.23 o 
   1   5   2        6.38        7.84     10.90 o 
   2   5   2       18.40       23.17     11.14 o 
   3   5   2        1.16       -1.04      6.03 o 
   4   5   2       22.16       20.49      8.27 o 
   5   5   2       38.58       47.71      9.45 o 
   6   5   2       15.05       16.30      8.38 o 
   7   5   2        1.73        2.54      7.79 o 
   8   5   2        7.50       13.72      8.40 o 
   9   5   2       50.91       47.20     10.09 o 
  10   5   2        0.01       -0.62     10.10 o 
  11   5   2        0.85        4.51     11.60 o 
  12   5   2        0.03        8.44     11.07 o 
  13   5   2        3.52        8.86     12.10 o 
  14   5   2        0.26       -1.92     10.46 o 
 -12   6   2        0.46       10.03      9.85 o 
 -11   6   2        0.00        2.75      9.67 o 
 -10   6   2        1.66       22.03     12.60 o 
  -9   6   2        3.93       16.69     12.37 o 
  -8   6   2        0.02       -2.96     10.65 o 
  -7   6   2       54.53       68.80     11.71 o 
  -6   6   2        0.00       -4.26      8.75 o 
  -5   6   2       27.43       22.67     11.42 o 
  -4   6   2       14.25       14.45     10.33 o 
  -3   6   2       11.06       -0.10      9.18 o 
  -2   6   2       14.14       25.06     10.96 o 
  -1   6   2       52.72       47.04     11.85 o 
   0   6   2       40.31       32.69     11.67 o 
   1   6   2        2.70        4.93      9.92 o 
   2   6   2        6.68       -3.53      9.27 o 
   3   6   2        4.79        9.61      8.85 o 
   4   6   2        1.50        3.99      9.96 o 
   5   6   2        9.46       -2.54      9.21 o 
   6   6   2        3.03       -0.37      9.08 o 
   7   6   2        2.91       -2.75      9.81 o 
   8   6   2       16.48       14.60      8.14 o 
   9   6   2        5.04        2.89      9.87 o 
  10   6   2        1.88        6.10      9.83 o 
  11   6   2        0.01       -4.22      9.47 o 
  -8   7   2        3.07        4.76     13.03 o 
  -7   7   2       34.31       34.84     17.04 o 
  -6   7   2        2.55       -3.51     12.03 o 
  -5   7   2        5.63        4.78     10.11 o 
  -4   7   2        5.65        5.73      9.66 o 
  -3   7   2        0.79       -2.62      9.51 o 
  -2   7   2        0.01       -6.86      7.82 o 
  -1   7   2       18.86       10.22      9.50 o 
   0   7   2        3.75        0.68      8.88 o 
   1   7   2        0.42        0.96      8.99 o 
   2   7   2       10.84        6.87      8.99 o 
   3   7   2        5.00       -0.09      8.95 o 
   4   7   2        0.13        3.08      8.32 o 
   5   7   2        3.59       11.86      9.39 o 
   6   7   2        4.91        2.87      8.07 o 
 -20   1   3        2.13        5.45      9.63 o 
 -19   1   3        4.13       -3.49      8.46 o 
 -18   1   3        1.45       -9.51      8.32 o 
 -17   1   3        0.65       -0.64      9.22 o 
 -16   1   3       21.69       32.03      9.11 o 
 -15   1   3        0.20        5.79      7.89 o 
 -14   1   3       90.68       80.33     10.33 o 
 -13   1   3       61.75       59.85      9.23 o 
 -12   1   3        7.27       -1.44      6.56 o 
 -11   1   3      133.15      121.67     12.02 o 
 -10   1   3        1.40        1.51      4.83 o 
  -9   1   3       12.22       49.39     12.73 o 
  -8   1   3        0.07        8.65      5.07 o 
  -7   1   3     3118.90     3093.51     90.85 o 
  -6   1   3        0.18        5.42      3.65 o 
  -5   1   3      361.26      318.06      7.69 o 
  -4   1   3     1380.50     1346.42     31.85 o 
  -3   1   3      400.84      369.74     10.10 o 
  -2   1   3      395.34      328.41     20.98 o 
  -1   1   3     1144.37     1034.37     48.72 o 
   0   1   3      539.98      438.02     12.81 o 
   1   1   3      338.40      311.86     17.95 o 
   2   1   3     2722.03     2471.87     70.66 o 
   3   1   3      155.17      121.06      8.77 o 
   4   1   3       26.53       41.90      7.09 o 
   5   1   3       52.89      115.85     29.85 o 
   6   1   3      144.86      158.59      9.48 o 
   7   1   3      710.93      733.22     25.58 o 
   8   1   3       12.28        2.60      6.49 o 
   9   1   3      187.02      186.46     11.13 o 
  10   1   3        2.27        8.17      6.94 o 
  11   1   3        4.32        7.74      6.67 o 
  12   1   3       11.32       19.59      7.55 o 
  13   1   3       53.25       43.95      8.58 o 
  14   1   3       51.61       29.36     10.86 o 
  15   1   3       20.33       81.73     49.57 o 
  16   1   3        0.13       -5.32      8.34 o 
  17   1   3        1.48        0.86      8.99 o 
  18   1   3       14.90        8.63     10.13 o 
 -20   2   3        0.39        6.26     10.42 o 
 -19   2   3        3.45        2.01      9.77 o 
 -18   2   3       23.25       16.41     10.76 o 
 -17   2   3        0.03        8.59      9.57 o 
 -16   2   3        3.78       -2.78      9.02 o 
 -15   2   3       96.30       81.48     12.06 o 
 -14   2   3       54.96       40.45     10.38 o 
 -13   2   3       22.62       21.08      9.23 o 
 -12   2   3       13.74       12.30      7.02 o 
 -11   2   3       82.10       92.21      7.82 o 
 -10   2   3        1.59        2.65      5.22 o 
  -9   2   3       18.54       11.17      3.97 o 
  -8   2   3       71.11       61.90      7.06 o 
  -7   2   3       97.42       85.51      9.03 o 
  -6   2   3       42.77       35.46      4.90 o 
  -5   2   3      214.47      183.28      6.98 o 
  -4   2   3      622.54      645.95     19.97 o 
  -3   2   3      942.94      964.38     24.52 o 
  -2   2   3     1033.60     1069.26     29.11 o 
  -1   2   3       60.45       51.72      6.17 o 
   0   2   3      135.04      111.22      7.93 o 
   1   2   3        6.55       17.23      6.18 o 
   2   2   3       22.43       18.90      5.32 o 
   3   2   3        0.06        2.70      5.30 o 
   4   2   3      100.56      114.04      7.17 o 
   5   2   3      384.57      329.40     11.98 o 
   6   2   3      784.43      640.36     22.47 o 
   7   2   3       15.67        8.24      6.42 o 
   8   2   3      102.58       96.10      9.22 o 
   9   2   3       12.14       20.89      6.77 o 
  10   2   3        9.88       11.61      6.76 o 
  11   2   3       11.11        7.36      6.94 o 
  12   2   3        6.74       17.90      7.46 o 
  13   2   3        1.53        9.37      7.71 o 
  14   2   3       15.38        9.45      7.80 o 
  15   2   3       24.61       16.69     12.66 o 
  16   2   3        9.63        2.54     12.22 o 
  17   2   3        7.80       -0.01     11.78 o 
 -19   3   3        1.29        5.51     13.53 o 
 -18   3   3        0.33        4.08     10.29 o 
 -17   3   3        7.89        4.45     10.60 o 
 -16   3   3       18.98        6.86     10.77 o 
 -15   3   3        0.25       10.45     12.34 o 
 -14   3   3      144.58      146.05     35.61 o 
 -13   3   3       14.60       16.17      9.02 o 
 -12   3   3        0.84       29.89     27.96 o 
 -11   3   3      333.54      342.60     25.28 o 
 -10   3   3      185.27      150.54     13.16 o 
  -9   3   3       54.58       42.75     20.06 o 
  -8   3   3       78.06       93.63     10.37 o 
  -7   3   3      356.35      353.99     22.29 o 
  -6   3   3      193.11      191.21     13.84 o 
  -5   3   3       37.93       33.74      7.94 o 
  -4   3   3       47.38       37.28      7.66 o 
  -3   3   3       21.26       14.71      4.38 o 
  -2   3   3      156.87      134.47      7.97 o 
  -1   3   3      233.89      198.50     16.31 o 
   0   3   3       86.79      104.30      7.82 o 
   1   3   3       17.05       16.04      6.15 o 
   2   3   3      106.76      128.00      8.49 o 
   3   3   3        0.74        1.28      4.34 o 
   4   3   3        7.26        9.05      4.63 o 
   5   3   3       38.08       35.10      5.65 o 
   6   3   3       57.38       47.61      6.65 o 
   7   3   3       36.47       37.23      6.62 o 
   8   3   3       26.82       31.90      6.53 o 
   9   3   3      305.85      304.87     12.51 o 
  10   3   3       73.36       87.90      9.66 o 
  11   3   3       13.14       25.83      9.19 o 
  12   3   3       98.38      106.43     16.28 o 
  13   3   3        7.16        0.33      8.01 o 
  14   3   3        0.91        1.15     11.44 o 
  15   3   3        0.62        2.00     16.29 o 
  16   3   3        0.04       -6.77     13.78 o 
 -17   4   3        1.37       -2.11     10.71 o 
 -16   4   3        7.30        5.57     12.38 o 
 -15   4   3        0.15       10.45     11.13 o 
 -14   4   3        5.25        3.29     11.13 o 
 -13   4   3       16.71       21.75      9.76 o 
 -12   4   3       35.79       41.07     10.56 o 
 -11   4   3      405.09      388.04     26.60 o 
 -10   4   3       89.25       85.44     15.07 o 
  -9   4   3      384.06      385.06     25.02 o 
  -8   4   3      395.42      408.59     41.91 o 
  -7   4   3       23.54       25.00      8.42 o 
  -6   4   3        0.74        2.91      7.89 o 
  -5   4   3        6.75        3.88      7.76 o 
  -4   4   3       57.11       49.79      9.21 o 
  -3   4   3       85.42       78.55     10.46 o 
  -2   4   3      115.62      109.72     11.28 o 
  -1   4   3       13.65       14.36      5.67 o 
   0   4   3       22.17       31.64      8.05 o 
   1   4   3        0.03        1.69      5.39 o 
   2   4   3        0.05        8.49     11.64 o 
   3   4   3       20.23       11.15      5.90 o 
   4   4   3       22.44       18.99      6.07 o 
   5   4   3        3.36        7.26      5.39 o 
   6   4   3        1.64       18.09      7.73 o 
   7   4   3        9.29       25.96      9.15 o 
   8   4   3        0.00        3.72      8.61 o 
   9   4   3        9.97       45.24     18.40 o 
  10   4   3      167.73      145.11     13.86 o 
  11   4   3        0.00       -0.48      9.82 o 
  12   4   3        1.75        4.42     11.23 o 
  13   4   3       57.10       78.23     15.29 o 
  14   4   3        8.18        3.38     10.52 o 
  15   4   3        0.45       24.41     23.43 o 
 -15   5   3        4.40        4.22     11.63 o 
 -14   5   3        0.04       -9.89      8.78 o 
 -13   5   3        0.95        2.22      9.28 o 
 -12   5   3        0.01       10.84      9.98 o 
 -11   5   3        0.82        8.08      9.65 o 
 -10   5   3        8.47       27.11     23.56 o 
  -9   5   3        0.37       -1.64     11.19 o 
  -8   5   3        2.59       15.01     11.44 o 
  -7   5   3      138.85      147.28     14.05 o 
  -6   5   3        2.88        5.68      9.24 o 
  -5   5   3       35.53       41.97      9.90 o 
  -4   5   3      167.09      177.23     14.38 o 
  -3   5   3        2.26        7.48      9.17 o 
  -2   5   3       29.81       29.59      8.85 o 
  -1   5   3       50.53       52.28      9.97 o 
   0   5   3      107.06       87.12     14.24 o 
   1   5   3       15.46       -2.17     10.06 o 
   2   5   3       71.54       64.34     12.22 o 
   3   5   3        4.77        3.06      7.24 o 
   4   5   3       34.90       28.54      8.01 o 
   5   5   3       14.04        8.01      7.60 o 
   6   5   3       43.22       40.33      9.15 o 
   7   5   3       16.56       10.06      8.02 o 
   8   5   3        0.74       -0.25      7.52 o 
   9   5   3        3.04        4.50      8.43 o 
  10   5   3        4.76       11.50     10.89 o 
  11   5   3        0.12       -3.44     10.34 o 
  12   5   3        0.56        3.70     10.95 o 
  13   5   3        0.06        3.70     11.37 o 
 -12   6   3        0.00        5.81     10.55 o 
 -11   6   3        0.01        2.75     12.27 o 
 -10   6   3        0.10        4.71     11.14 o 
  -9   6   3       18.34       22.41     12.14 o 
  -8   6   3        0.88       -6.52     14.54 o 
  -7   6   3        0.09        0.84     10.56 o 
  -6   6   3       61.78       63.48     11.40 o 
  -5   6   3       64.97       74.19     13.94 o 
  -4   6   3      103.03      100.85     15.65 o 
  -3   6   3       27.43       16.60     10.28 o 
  -2   6   3       24.07       28.02      9.93 o 
  -1   6   3        5.03        8.93     10.28 o 
   0   6   3        1.35        7.51     10.63 o 
   1   6   3        3.33        1.67      9.50 o 
   2   6   3       15.81       18.54     10.00 o 
   3   6   3       33.30       25.54     15.54 o 
   4   6   3        7.70        8.87      8.29 o 
   5   6   3        2.78        5.54      7.65 o 
   6   6   3       22.62       26.15     11.56 o 
   7   6   3        1.31        7.54     10.08 o 
   8   6   3        2.42       -6.63      8.41 o 
   9   6   3        0.00        4.97     10.87 o 
  10   6   3        0.27       -0.39     10.44 o 
  -8   7   3        0.24        0.25     12.03 o 
  -7   7   3       14.38       53.38     20.55 o 
  -6   7   3        0.01      -10.53     12.03 o 
  -5   7   3        0.20        0.56      9.27 o 
  -4   7   3        0.01       -1.74      8.38 o 
  -3   7   3        1.65       -3.38      6.86 o 
  -2   7   3        1.10        3.75      9.30 o 
  -1   7   3        2.94        2.47      8.84 o 
   0   7   3        4.88        4.54      8.84 o 
   1   7   3        0.06       -2.84      7.61 o 
   2   7   3        0.44       -0.94      7.16 o 
   3   7   3        0.14        5.74      8.34 o 
   4   7   3        0.00       -6.86     10.02 o 
   5   7   3        2.29      626.32    558.12 o 
 -20   0   4        4.15       21.80     19.55 o 
 -19   0   4        7.03       32.62     13.16 o 
 -18   0   4       19.19        9.86     11.68 o 
 -17   0   4       20.06       30.81     12.66 o 
 -16   0   4       35.18       59.73     21.43 o 
 -15   0   4       20.41       23.22     11.91 o 
 -14   0   4        5.35      112.16     14.68 o 
 -13   0   4      212.78      301.23     26.97 o 
 -12   0   4       68.70       88.83     18.93 o 
 -11   0   4       19.39       10.03      9.39 o 
 -10   0   4      320.32      316.48     18.96 o 
  -9   0   4      486.61      530.23     19.06 o 
  -8   0   4     1756.36     1604.23     31.50 o 
  -7   0   4     1091.76     1505.63     30.75 o 
  -6   0   4      649.23      598.58     31.39 o 
  -5   0   4      116.43      163.64     11.62 o 
  -4   0   4     2248.45     2189.16     49.01 o 
  -3   0   4     1047.45     1019.97     32.21 o 
  -2   0   4        0.71       86.96     15.54 o 
  -1   0   4      310.79      309.64     19.12 o 
   0   0   4       58.71      229.47     16.55 o 
   1   0   4      629.43      889.92     24.60 o 
   2   0   4      389.70      373.60     25.16 o 
   3   0   4      292.91      421.65     28.90 o 
   4   0   4     1936.46     2236.75     60.85 o 
   5   0   4      324.65      666.77     36.43 o 
   6   0   4       70.02      192.57     25.07 o 
   7   0   4       14.38       99.50     20.80 o 
   8   0   4       22.68       20.05     15.04 o 
   9   0   4        4.94       26.57     17.29 o 
  10   0   4      268.19      274.30     27.10 o 
  11   0   4      322.52      326.56     31.12 o 
  12   0   4       38.91       40.86     19.05 o 
  13   0   4      171.44      137.19     24.58 o 
  14   0   4        0.09        5.26     15.29 o 
  15   0   4       11.38       16.04     16.04 o 
  16   0   4       68.06       43.12     19.30 o 
  17   0   4        1.43        7.52     16.04 o 
 -20   1   4        0.18        0.61      9.00 o 
 -19   1   4        4.04        1.47      9.73 o 
 -18   1   4       46.36       68.55     12.62 o 
 -17   1   4       10.20        6.60      9.71 o 
 -16   1   4        8.18        8.39      9.06 o 
 -15   1   4       20.46       11.60      7.37 o 
 -14   1   4        0.09       -4.44      7.00 o 
 -13   1   4       83.76       79.66      9.20 o 
 -12   1   4       74.61       82.12      8.61 o 
 -11   1   4       57.35      104.87     13.17 o 
 -10   1   4        0.03       58.07      6.18 o 
  -9   1   4      176.03      192.82      8.62 o 
  -8   1   4      320.90      304.71      9.73 o 
  -7   1   4      103.32       90.54      6.50 o 
  -6   1   4     2083.41     2029.53     63.33 o 
  -5   1   4      105.25      214.83      7.32 o 
  -4   1   4       69.58       84.69      6.38 o 
  -3   1   4        0.12       16.18      5.66 o 
  -2   1   4      160.24      197.50      8.19 o 
  -1   1   4      258.80      275.92      9.89 o 
   0   1   4       71.78       69.28      9.29 o 
   1   1   4      164.40      141.91     10.82 o 
   2   1   4      820.74      783.16     16.94 o 
   3   1   4      124.51      565.91     27.48 o 
   4   1   4       52.04       47.64      9.31 o 
   5   1   4       33.51       95.35      8.94 o 
   6   1   4       54.77       89.57      8.71 o 
   7   1   4      221.58      244.84     12.00 o 
   8   1   4      320.53      340.74     14.18 o 
   9   1   4      129.40      139.11     10.81 o 
  10   1   4        2.40       19.51      7.62 o 
  11   1   4        3.58        5.86      7.43 o 
  12   1   4        0.02        2.61      7.43 o 
  13   1   4       22.66       18.78      8.07 o 
  14   1   4       16.17       17.52      9.43 o 
  15   1   4       53.74      478.46    289.67 o 
  16   1   4       11.48       12.12     10.27 o 
  17   1   4        0.51       -1.37      8.66 o 
 -20   2   4        4.33        0.60      9.72 o 
 -19   2   4        7.18        1.35      9.15 o 
 -18   2   4        0.00        1.72      8.79 o 
 -17   2   4        0.55       -2.51      8.80 o 
 -16   2   4        0.01        2.76      8.69 o 
 -15   2   4        5.56        3.89      8.52 o 
 -14   2   4      182.99      173.25     15.13 o 
 -13   2   4       97.55      134.31     13.97 o 
 -12   2   4        8.84       11.50      6.85 o 
 -11   2   4        1.48       -6.34      6.56 o 
 -10   2   4       98.43       95.43      7.48 o 
  -9   2   4        3.95      153.31      8.26 o 
  -8   2   4       46.99       78.38      5.54 o 
  -7   2   4       20.94      234.41      7.94 o 
  -6   2   4       33.78      250.17      8.15 o 
  -5   2   4       82.50       92.58      5.90 o 
  -4   2   4       19.61       19.96      5.08 o 
  -3   2   4        0.02       12.39      6.13 o 
  -2   2   4      245.66      272.10     11.53 o 
  -1   2   4      154.69      209.40     11.23 o 
   0   2   4       50.58       52.03      8.63 o 
   1   2   4        4.73       10.08      7.39 o 
   2   2   4       40.28       40.69      5.36 o 
   3   2   4     1041.90      965.75     15.26 o 
   4   2   4      959.77      862.39     16.21 o 
   5   2   4      170.57      150.15      8.73 o 
   6   2   4      613.94      608.79     16.18 o 
   7   2   4       20.13       36.59      7.16 o 
   8   2   4        3.13        1.13      6.62 o 
   9   2   4       31.56       35.27      8.16 o 
  10   2   4      191.14      200.28     13.90 o 
  11   2   4       88.43      138.09     11.48 o 
  12   2   4        0.02        5.36      7.43 o 
  13   2   4        0.77       -0.51      7.14 o 
  14   2   4        2.66        1.83      7.50 o 
  15   2   4        5.19       11.03     17.29 o 
  16   2   4        2.11        5.51     15.29 o 
  17   2   4        4.23        2.76     16.29 o 
 -19   3   4        9.06       15.82     12.03 o 
 -18   3   4        0.89        8.42     11.26 o 
 -17   3   4       18.06       12.37     11.78 o 
 -16   3   4        0.01       -3.92     10.83 o 
 -15   3   4        4.10       12.01     11.56 o 
 -14   3   4       90.75       87.16     16.19 o 
 -13   3   4      100.13       95.47     16.17 o 
 -12   3   4      137.92      267.71     39.99 o 
 -11   3   4      103.85      180.73     14.73 o 
 -10   3   4       59.09      100.94     11.75 o 
  -9   3   4      229.13      228.17     17.23 o 
  -8   3   4       79.06       95.60     10.14 o 
  -7   3   4       50.14       35.06      8.35 o 
  -6   3   4        2.26        1.06      6.84 o 
  -5   3   4        7.56       18.40      7.67 o 
  -4   3   4        5.90       29.41      5.07 o 
  -3   3   4        1.01        3.71      4.98 o 
  -2   3   4      106.33       75.24      6.78 o 
  -1   3   4       25.42       34.28      5.85 o 
   0   3   4        0.06        1.57      5.63 o 
   1   3   4      143.95      147.69     11.82 o 
   2   3   4       10.69       10.80      5.02 o 
   3   3   4        5.65        4.47      4.93 o 
   4   3   4        9.86       15.05      5.06 o 
   5   3   4       20.62       42.49      6.06 o 
   6   3   4       15.38       61.66      8.05 o 
   7   3   4      229.57      234.17     12.01 o 
   8   3   4      345.15      347.04     17.39 o 
   9   3   4      379.47      356.08     18.85 o 
  10   3   4       41.34       58.13     10.80 o 
  11   3   4        2.90       38.65     13.35 o 
  12   3   4       17.31       29.64     12.63 o 
  13   3   4        3.64        8.81     12.03 o 
  14   3   4        6.53       17.11     12.31 o 
  15   3   4       12.31       16.19     12.67 o 
  16   3   4        0.15       17.29     17.04 o 
 -17   4   4        0.11        1.46     13.03 o 
 -16   4   4        0.00       11.85     12.77 o 
 -15   4   4       20.31       25.51     13.00 o 
 -14   4   4        7.18       -1.39     11.74 o 
 -13   4   4        2.96       -0.15      9.04 o 
 -12   4   4        0.83        3.49      9.45 o 
 -11   4   4        5.45       13.41      9.83 o 
 -10   4   4      265.34      297.61     22.09 o 
  -9   4   4      112.04      120.90     17.68 o 
  -8   4   4      135.03      129.70     15.45 o 
  -7   4   4        3.27        9.20      8.43 o 
  -6   4   4       30.95       30.99      8.97 o 
  -5   4   4        2.95       36.87      8.87 o 
  -4   4   4        9.75       16.91      8.77 o 
  -3   4   4       67.30       65.12     10.22 o 
  -2   4   4        2.27        5.11      7.49 o 
  -1   4   4       10.69        6.53      8.59 o 
   0   4   4       28.49       34.79      6.59 o 
   1   4   4        9.58        7.50      6.19 o 
   2   4   4      131.54      113.18      9.25 o 
   3   4   4        0.92        3.24      6.50 o 
   4   4   4        0.99       33.83     32.43 o 
   5   4   4       21.75       37.27      6.98 o 
   6   4   4        0.61       17.14      9.18 o 
   7   4   4       28.56       74.67     12.06 o 
   8   4   4       77.54       62.51     11.53 o 
   9   4   4        4.71       13.51      9.03 o 
  10   4   4        0.55        5.49      8.38 o 
  11   4   4        0.02        3.33     11.13 o 
  12   4   4        5.36        2.76     11.91 o 
  13   4   4       43.98       56.69     19.05 o 
  14   4   4        5.07       -0.47     10.52 o 
 -15   5   4        5.16       -0.60     12.11 o 
 -14   5   4        0.61        7.52      9.53 o 
 -13   5   4        6.66        8.31      9.80 o 
 -12   5   4       10.45        2.03      9.01 o 
 -11   5   4       10.72       27.24     13.55 o 
 -10   5   4       42.15       50.07     14.62 o 
  -9   5   4        8.09       25.65     12.04 o 
  -8   5   4       27.31       20.18     11.34 o 
  -7   5   4       53.16       59.18     10.83 o 
  -6   5   4      434.41      471.34     34.14 o 
  -5   5   4       39.04       44.04     10.90 o 
  -4   5   4        8.87        6.74      8.89 o 
  -3   5   4       54.15       63.34     11.11 o 
  -2   5   4      157.37      170.65     14.39 o 
  -1   5   4       94.09      132.95     13.64 o 
   0   5   4        1.93       26.60      9.80 o 
   1   5   4        0.65        2.05      9.69 o 
   2   5   4       25.02       35.91     10.80 o 
   3   5   4        0.06       94.52     14.66 o 
   4   5   4       22.86       22.07      7.56 o 
   5   5   4       20.38       15.28      7.80 o 
   6   5   4       70.23       62.67     10.02 o 
   7   5   4        7.31       16.55      8.12 o 
   8   5   4       33.52       38.98      9.58 o 
   9   5   4        0.23        3.98      8.05 o 
  10   5   4        2.60        2.50     10.70 o 
  11   5   4        8.16       23.98     13.91 o 
  12   5   4        0.00       11.61     13.78 o 
 -12   6   4        1.15       14.53     10.14 o 
 -11   6   4        0.36       23.41     16.79 o 
 -10   6   4        6.31       -4.91     12.31 o 
  -9   6   4        0.17        5.92     11.14 o 
  -8   6   4       31.91       21.14     11.91 o 
  -7   6   4        6.15       -6.45     10.87 o 
  -6   6   4       22.24       12.97     10.53 o 
  -5   6   4       91.90       96.23     16.67 o 
  -4   6   4        1.81        6.79     15.54 o 
  -3   6   4       23.01       22.52     12.12 o 
  -2   6   4       38.34       26.09     12.78 o 
  -1   6   4        0.10        5.54      9.35 o 
   0   6   4       14.12       19.29     10.15 o 
   1   6   4       33.65       13.55     10.54 o 
   2   6   4       11.62       31.53     11.08 o 
   3   6   4        0.01       -0.48      8.06 o 
   4   6   4        0.43       -0.31      9.33 o 
   5   6   4        2.39       13.82      8.94 o 
   6   6   4       34.55       15.19      9.27 o 
   7   6   4        0.62       -3.66      9.13 o 
   8   6   4        0.00        7.41      8.95 o 
   9   6   4        2.46        6.34      9.82 o 
  -7   7   4        1.57       -4.26     11.03 o 
  -6   7   4        2.30        4.26     12.03 o 
  -5   7   4        0.00       -1.66      9.55 o 
  -4   7   4        3.72        4.83      8.79 o 
  -3   7   4        6.92       -2.39      7.89 o 
  -2   7   4        0.25        5.95      9.04 o 
  -1   7   4        0.51       -4.65      6.72 o 
   0   7   4        2.07       -0.96      8.43 o 
   1   7   4        2.13       -3.02      7.60 o 
   2   7   4        0.20        4.21      7.53 o 
   3   7   4        0.18       -4.53      8.19 o 
   4   7   4        0.22       -2.74      7.34 o 
 -20   1   5        3.28        6.19      9.79 o 
 -19   1   5        2.69       13.41      9.93 o 
 -18   1   5       18.73       13.73      9.94 o 
 -17   1   5        6.67       12.31      9.22 o 
 -16   1   5       43.31       47.50     10.80 o 
 -15   1   5       39.33       39.63      8.26 o 
 -14   1   5        0.13        1.15      6.52 o 
 -13   1   5       17.48       23.22      7.16 o 
 -12   1   5        4.40        7.91      6.96 o 
 -11   1   5      136.32      152.34     10.34 o 
 -10   1   5      173.86      176.04      8.91 o 
  -9   1   5        1.95        7.12      4.97 o 
  -8   1   5      447.77      474.92     12.49 o 
  -7   1   5       56.48      111.42     25.58 o 
  -6   1   5       58.59       42.72      8.87 o 
  -5   1   5       29.18       26.35      5.63 o 
  -4   1   5      187.38      183.77     23.60 o 
  -3   1   5       13.59       58.07     21.14 o 
  -2   1   5      509.58      514.06     10.42 o 
  -1   1   5      455.29      434.41     26.44 o 
   0   1   5      556.67      540.12     37.03 o 
   1   1   5      115.70      105.07      9.82 o 
   2   1   5       76.37       91.61      8.55 o 
   3   1   5      550.83      521.25     16.05 o 
   4   1   5      295.38      324.69     15.74 o 
   5   1   5        7.71        9.62      8.22 o 
   6   1   5        5.79       19.54     11.94 o 
   7   1   5       11.99       32.97      9.22 o 
   8   1   5       45.63       39.40      9.80 o 
   9   1   5       56.52       56.74     11.07 o 
  10   1   5       19.30       15.60      9.63 o 
  11   1   5       29.99       16.59      9.58 o 
  12   1   5       24.17       16.98      9.10 o 
  13   1   5        7.02        3.51      8.76 o 
  14   1   5        1.04        2.96     11.23 o 
  15   1   5       41.39       31.54     12.24 o 
  16   1   5        4.89        3.51     10.72 o 
 -20   2   5        3.56        8.88     10.08 o 
 -19   2   5        6.89       -2.18     10.15 o 
 -18   2   5       32.63       33.31     11.65 o 
 -17   2   5        0.98        3.19      9.49 o 
 -16   2   5        6.56       12.36      9.41 o 
 -15   2   5        0.29       -0.53      8.93 o 
 -14   2   5        0.89        9.90      8.52 o 
 -13   2   5       41.71       68.96     18.56 o 
 -12   2   5        0.44       11.03      9.00 o 
 -11   2   5       27.80       18.68      6.87 o 
 -10   2   5        8.15       12.44      5.48 o 
  -9   2   5       20.66       20.12      5.56 o 
  -8   2   5      178.23      191.34      7.99 o 
  -7   2   5       64.76       66.73      5.93 o 
  -6   2   5      351.64      349.08      9.81 o 
  -5   2   5     2429.43     2522.53     28.03 o 
  -4   2   5      936.37     1035.18     16.87 o 
  -3   2   5       53.28       62.08      7.20 o 
  -2   2   5      253.97      273.80     25.00 o 
  -1   2   5        0.29        6.84      6.92 o 
   0   2   5        0.03      110.85     40.56 o 
   1   2   5      143.77      334.60    172.47 o 
   2   2   5      181.89      201.77     26.96 o 
   3   2   5       74.87       63.11      8.04 o 
   4   2   5       70.24       80.33      7.28 o 
   5   2   5       13.70       18.80      7.04 o 
   6   2   5       21.64       39.05      7.71 o 
   7   2   5        4.54        2.17      6.91 o 
   8   2   5        8.03        3.60      7.46 o 
   9   2   5        7.75       14.98      8.13 o 
  10   2   5       30.85       28.46      9.89 o 
  11   2   5       42.59       37.94     10.60 o 
  12   2   5       47.00       48.90     10.42 o 
  13   2   5       17.39       21.37      9.32 o 
  14   2   5        5.43       13.91      9.00 o 
  15   2   5        0.30       -1.75     16.79 o 
  16   2   5       12.64       10.53     15.29 o 
 -19   3   5        5.44        2.38     12.28 o 
 -18   3   5       26.88       21.92     13.13 o 
 -17   3   5       33.89       41.19     14.38 o 
 -16   3   5        4.63       13.69     12.10 o 
 -15   3   5       64.92       46.03     16.80 o 
 -14   3   5       18.36       12.43     11.96 o 
 -13   3   5        4.71       27.04     12.87 o 
 -12   3   5       25.22       82.52     11.65 o 
 -11   3   5        0.87       -6.47      8.15 o 
 -10   3   5       12.84        8.76     10.01 o 
  -9   3   5      122.85      135.15     16.14 o 
  -8   3   5       33.19       44.99      8.80 o 
  -7   3   5       22.24       24.12      7.83 o 
  -6   3   5       12.37       -0.61      7.33 o 
  -5   3   5        1.35        7.98      8.00 o 
  -4   3   5        1.18        5.91      7.63 o 
  -3   3   5       51.31       76.30     14.00 o 
  -2   3   5      344.29      330.96     24.24 o 
  -1   3   5      212.50      253.89     11.61 o 
   0   3   5       86.04       73.96      8.38 o 
   1   3   5       13.09       13.07      6.58 o 
   2   3   5       11.03       10.09      6.25 o 
   3   3   5        4.67        3.82      7.21 o 
   4   3   5       15.40       15.46      7.09 o 
   5   3   5      135.16      141.97     11.00 o 
   6   3   5        4.58       -0.22      8.07 o 
   7   3   5        2.63        3.52      8.37 o 
   8   3   5      441.83      404.53     19.72 o 
   9   3   5       86.77       82.04     11.90 o 
  10   3   5       15.49       22.12      9.91 o 
  11   3   5        2.88       12.31     12.11 o 
  12   3   5       13.87       20.18     13.02 o 
  13   3   5        1.58       -9.17     11.19 o 
  14   3   5       14.47       24.42     13.41 o 
  15   3   5        0.00        8.83     11.40 o 
 -17   4   5        1.65        1.74     10.44 o 
 -16   4   5       22.28       25.85     18.05 o 
 -15   4   5       16.10       25.44     12.76 o 
 -14   4   5       18.68       22.64     12.39 o 
 -13   4   5       17.89       29.13     10.28 o 
 -12   4   5      186.16      189.32     16.19 o 
 -11   4   5        8.85       14.35     12.34 o 
 -10   4   5       29.98       32.24     12.67 o 
  -9   4   5       34.09       39.51     13.48 o 
  -8   4   5        6.46       24.94     11.16 o 
  -7   4   5        1.09        8.93      8.11 o 
  -6   4   5       42.70       68.03     14.32 o 
  -5   4   5        0.00       11.39      8.52 o 
  -4   4   5        3.53       17.66      9.01 o 
  -3   4   5        9.60       15.20      8.92 o 
  -2   4   5       34.24       35.16      9.36 o 
  -1   4   5       21.67       16.67      8.79 o 
   0   4   5      116.35      101.22      9.12 o 
   1   4   5        6.44        9.03      6.78 o 
   2   4   5      237.19      224.86     17.42 o 
   3   4   5      102.29       94.99      9.59 o 
   4   4   5       18.62        8.77      6.39 o 
   5   4   5       86.81       91.31     19.20 o 
   6   4   5      115.50      113.81     10.58 o 
   7   4   5      111.27      135.39     46.75 o 
   8   4   5       15.24       26.68      9.35 o 
   9   4   5       80.02       75.57     12.56 o 
  10   4   5       33.83       38.34     11.02 o 
  11   4   5      101.82       87.62     16.17 o 
  12   4   5       35.03       46.83     17.42 o 
  13   4   5        6.09       16.82     12.49 o 
 -15   5   5        0.45       -8.90     10.10 o 
 -14   5   5        6.71        8.83     11.23 o 
 -13   5   5        0.08       -3.51      9.14 o 
 -12   5   5        3.16       -0.70      8.67 o 
 -11   5   5        1.55        7.38     21.43 o 
 -10   5   5        0.30       10.07     13.29 o 
  -9   5   5        1.95       36.20     12.56 o 
  -8   5   5      110.23      119.43     16.36 o 
  -7   5   5        9.68       17.34     12.02 o 
  -6   5   5      133.93      146.10     14.61 o 
  -5   5   5        0.89        6.25      9.63 o 
  -4   5   5      245.10      252.46     17.19 o 
  -3   5   5       41.18       51.56     11.51 o 
  -2   5   5      221.09      216.46     16.08 o 
  -1   5   5       66.84       71.35     10.80 o 
   0   5   5        4.51       30.91      9.05 o 
   1   5   5       13.28        2.56     10.28 o 
   2   5   5       56.45       68.44     32.59 o 
   3   5   5       15.46       17.29     14.04 o 
   4   5   5       14.32       23.02     13.12 o 
   5   5   5        9.98        5.81      7.05 o 
   6   5   5        0.44        1.95      7.07 o 
   7   5   5        0.01       -2.34      8.11 o 
   8   5   5        0.45        6.03      8.00 o 
   9   5   5        0.47       -2.43      7.83 o 
  10   5   5        0.84        4.82     10.05 o 
  11   5   5        5.51        0.13      9.33 o 
 -12   6   5        0.63        9.66     13.19 o 
 -11   6   5        0.48        6.98     12.63 o 
 -10   6   5        0.50       -0.70     18.29 o 
  -9   6   5        0.18       -7.60     12.11 o 
  -8   6   5       98.44       93.55     17.81 o 
  -7   6   5        4.29       14.19     15.41 o 
  -6   6   5       14.49       17.67     10.50 o 
  -5   6   5      140.54      180.62     30.84 o 
  -4   6   5       21.67       23.49     12.80 o 
  -3   6   5        4.45        0.84     12.28 o 
  -2   6   5       84.64       56.93     13.73 o 
  -1   6   5        2.36       25.54     27.69 o 
   0   6   5        0.87        0.88     11.53 o 
   1   6   5        8.01       15.77     10.00 o 
   2   6   5        6.20        8.66     10.15 o 
   3   6   5        0.12        3.98      8.61 o 
   4   6   5        8.79       16.09     12.91 o 
   5   6   5        0.02        0.78      8.37 o 
   6   6   5        0.05       -2.91      7.99 o 
   7   6   5        0.11        2.87      8.34 o 
   8   6   5        0.11        4.40      9.19 o 
  -6   7   5        1.26        5.76     11.78 o 
  -5   7   5        0.02       -9.52      7.52 o 
  -4   7   5        1.48        1.22      7.44 o 
  -3   7   5        0.01        0.53      8.37 o 
  -2   7   5        0.18        1.95      8.76 o 
  -1   7   5        6.84        0.54      8.37 o 
   0   7   5        0.08        2.24      7.67 o 
   1   7   5        6.23        9.45      8.32 o 
   2   7   5        6.57        5.47      7.76 o 
 -20   0   6       76.72       81.97     21.81 o 
 -19   0   6       25.50       18.55     17.54 o 
 -18   0   6        4.52        0.04     11.20 o 
 -17   0   6        0.07       -9.38     10.53 o 
 -16   0   6        5.57       19.90     11.48 o 
 -15   0   6       34.75       44.95     12.45 o 
 -14   0   6        4.94        4.44      9.63 o 
 -13   0   6        4.50       -0.07      9.11 o 
 -12   0   6      138.67      128.50     33.36 o 
 -11   0   6      102.82       94.85     14.17 o 
 -10   0   6      353.78      295.40     18.60 o 
  -9   0   6       32.46       40.12      7.49 o 
  -8   0   6       81.83       50.67     10.72 o 
  -7   0   6        4.82        1.42      7.95 o 
  -6   0   6       29.97       27.61      9.14 o 
  -5   0   6        0.86       -0.50     12.53 o 
  -4   0   6       78.31       65.70     15.80 o 
  -3   0   6        0.30        2.76     12.78 o 
  -2   0   6      143.79      116.17     18.06 o 
  -1   0   6     1775.36     1542.08     50.82 o 
   0   0   6      297.26      262.64     17.46 o 
   1   0   6     2820.45     2865.63     51.28 o 
   2   0   6     2051.78     2055.84     61.77 o 
   3   0   6      417.84      356.36     30.66 o 
   4   0   6       59.97       19.56     18.30 o 
   5   0   6        3.03        0.00     16.29 o 
   6   0   6        0.03       41.85     18.29 o 
   7   0   6        0.31       -5.51     16.29 o 
   8   0   6       70.84       98.02     22.31 o 
   9   0   6      193.39      213.22     30.10 o 
  10   0   6        4.72       -5.01     17.29 o 
  11   0   6       92.18       66.94     21.56 o 
  12   0   6        7.17       -1.00     14.29 o 
  13   0   6       31.79       27.07     17.04 o 
  14   0   6        5.36        5.01     15.79 o 
  15   0   6        0.17        5.26     16.54 o 
  16   0   6        0.84        2.26     15.79 o 
 -20   1   6        0.17        1.19     10.09 o 
 -19   1   6        2.21       -2.70      9.75 o 
 -18   1   6        8.96       25.82     10.07 o 
 -17   1   6        6.92        4.91      8.53 o 
 -16   1   6       51.26       36.13      9.98 o 
 -15   1   6       35.20       21.39      8.78 o 
 -14   1   6       19.71        9.49      7.06 o 
 -13   1   6       47.75       47.20      8.52 o 
 -12   1   6       22.43       18.26      7.36 o 
 -11   1   6        6.96        2.82      6.46 o 
 -10   1   6        1.06        3.94      5.27 o 
  -9   1   6      748.18      602.73     23.17 o 
  -8   1   6       49.43       70.71      6.87 o 
  -7   1   6       14.10        2.06      5.81 o 
  -6   1   6       28.38       17.88      7.25 o 
  -5   1   6       27.72       25.89      7.22 o 
  -4   1   6      287.19      298.47     10.62 o 
  -3   1   6      165.71      180.13      8.94 o 
  -2   1   6      197.78      165.03      7.85 o 
  -1   1   6     1495.08     1436.32     24.34 o 
   0   1   6        4.28       11.20      7.34 o 
   1   1   6       48.73       59.72      9.33 o 
   2   1   6      220.28      174.06     11.13 o 
   3   1   6       57.00       45.03      8.39 o 
   4   1   6        1.25       13.41      9.09 o 
   5   1   6      159.63      162.41     14.11 o 
   6   1   6      140.34      116.14     12.26 o 
   7   1   6        3.39       10.06      9.38 o 
   8   1   6       10.89       15.37     12.10 o 
   9   1   6        7.51       -0.31      9.75 o 
  10   1   6       29.12       21.93      9.97 o 
  11   1   6       48.98       50.01     10.94 o 
  12   1   6       90.21       98.50     13.53 o 
  13   1   6        9.75       11.64     11.14 o 
  14   1   6        0.43        3.86     10.67 o 
  15   1   6       10.79        1.28     11.28 o 
 -19   2   6        1.50      -10.33      8.73 o 
 -18   2   6       24.69       26.26     10.53 o 
 -17   2   6       99.84      103.74     13.59 o 
 -16   2   6       48.48       45.46     11.10 o 
 -15   2   6        4.03        7.75      9.07 o 
 -14   2   6       13.92       13.47      9.36 o 
 -13   2   6      413.49      365.82     19.58 o 
 -12   2   6       13.03       21.14      9.30 o 
 -11   2   6       23.02       65.32     33.58 o 
 -10   2   6        0.02        6.29      5.74 o 
  -9   2   6       34.14       42.86      9.01 o 
  -8   2   6      101.24       88.60      6.71 o 
  -7   2   6       12.95        8.93      5.50 o 
  -6   2   6       31.98       20.73      5.76 o 
  -5   2   6        5.42       11.21      5.01 o 
  -4   2   6       56.40       64.62      5.69 o 
  -3   2   6        8.41        6.03      7.40 o 
  -2   2   6      161.64      166.49     11.93 o 
  -1   2   6       56.46       77.00     10.38 o 
   0   2   6       17.83       19.52      7.93 o 
   1   2   6        3.55        6.17      7.67 o 
   2   2   6       30.46       13.45      7.81 o 
   3   2   6       39.17       48.37      8.63 o 
   4   2   6        2.03        0.08      7.52 o 
   5   2   6       65.21       71.57     11.70 o 
   6   2   6      431.27      385.97     19.48 o 
   7   2   6      112.24      118.69     13.54 o 
   8   2   6      108.86       93.44     12.59 o 
   9   2   6        0.09       -5.72      8.71 o 
  10   2   6       10.92        8.31     10.01 o 
  11   2   6        1.45       12.28      9.68 o 
  12   2   6        1.38        9.73      9.24 o 
  13   2   6        0.78       -8.50      8.21 o 
  14   2   6       12.04        8.98      8.82 o 
  15   2   6        2.43        1.00     14.79 o 
 -18   3   6        1.92        0.33      9.21 o 
 -17   3   6       22.67       18.70     10.43 o 
 -16   3   6       71.80       73.21     14.36 o 
 -15   3   6      106.66      101.68     13.73 o 
 -14   3   6        0.09       -1.25      9.01 o 
 -13   3   6       23.96       27.73     10.16 o 
 -12   3   6        1.27        8.85      7.26 o 
 -11   3   6       49.46      178.18     46.39 o 
 -10   3   6        1.23        8.17      9.90 o 
  -9   3   6        8.89       -5.51     10.06 o 
  -8   3   6        2.67        4.51      7.46 o 
  -7   3   6        3.28        5.93     12.09 o 
  -6   3   6        0.34        3.57      8.24 o 
  -5   3   6       34.84       34.67      9.72 o 
  -4   3   6       36.78       26.98      7.22 o 
  -3   3   6       12.54       14.41      7.62 o 
  -2   3   6       50.17       47.90      8.62 o 
  -1   3   6      200.13      216.25     12.29 o 
   0   3   6      153.22      149.48     11.17 o 
   1   3   6        8.25        0.54      6.63 o 
   2   3   6       30.49       43.69      9.14 o 
   3   3   6      161.36      132.05     15.33 o 
   4   3   6       12.75       13.18      6.83 o 
   5   3   6      488.09      469.92     17.95 o 
   6   3   6      163.04      150.61     14.08 o 
   7   3   6       79.28       73.78     12.29 o 
   8   3   6        0.00        2.23      9.05 o 
   9   3   6       37.79       41.22     10.94 o 
  10   3   6        4.16       15.92     10.78 o 
  11   3   6        2.60       -0.36     11.48 o 
  12   3   6       26.92       16.57     13.13 o 
  13   3   6        7.44        8.02     12.63 o 
  14   3   6        0.83       11.16     12.42 o 
 -17   4   6        1.69        8.47     11.44 o 
 -16   4   6        3.16        1.82     11.98 o 
 -15   4   6        6.58        2.82     10.54 o 
 -14   4   6       25.40       23.82     12.20 o 
 -13   4   6        0.25       -0.41     12.05 o 
 -12   4   6       44.69       41.92     11.36 o 
 -11   4   6       13.85       10.16     11.30 o 
 -10   4   6        0.20       -0.53     11.74 o 
  -9   4   6        0.66      -13.60     10.41 o 
  -8   4   6        0.02       -0.29     11.62 o 
  -7   4   6        4.46        0.14      8.37 o 
  -6   4   6       44.85       39.81     10.45 o 
  -5   4   6       14.07       22.14     10.25 o 
  -4   4   6        0.96       21.97      9.97 o 
  -3   4   6       98.39       90.52     11.62 o 
  -2   4   6       54.11       42.90     10.54 o 
  -1   4   6      150.72      321.81    114.45 o 
   0   4   6      200.24      177.25     16.95 o 
   1   4   6      136.91      113.68     11.03 o 
   2   4   6       16.41       11.37      7.43 o 
   3   4   6       23.82       14.14      7.52 o 
   4   4   6       98.01      104.70      9.70 o 
   5   4   6       75.42       79.11      9.05 o 
   6   4   6       13.76       11.15      7.57 o 
   7   4   6        0.25       20.43      9.93 o 
   8   4   6       11.30       18.51      9.25 o 
   9   4   6       35.96       36.51     11.07 o 
  10   4   6        5.85        5.86     10.03 o 
  11   4   6       29.89       24.58     12.93 o 
  12   4   6        4.64        7.08     11.58 o 
 -15   5   6        2.03        7.79     12.22 o 
 -14   5   6        0.02        1.13     13.03 o 
 -13   5   6       23.54       33.12     11.10 o 
 -12   5   6        3.86        3.98     15.41 o 
 -11   5   6        2.06       -5.87     10.69 o 
 -10   5   6        8.53        5.64     11.87 o 
  -9   5   6       62.05       76.81     16.57 o 
  -8   5   6       31.05       53.04     16.03 o 
  -7   5   6       32.33       15.17     14.04 o 
  -6   5   6        0.28       -6.66      9.73 o 
  -5   5   6       30.11       33.87     10.58 o 
  -4   5   6      239.21      237.45     18.48 o 
  -3   5   6       48.94       43.76     11.22 o 
  -2   5   6       29.04       27.80      9.47 o 
  -1   5   6       76.99       90.82     13.81 o 
   0   5   6        3.26       -0.51      8.10 o 
   1   5   6        3.28        4.79      9.26 o 
   2   5   6       33.89       37.05     16.17 o 
   3   5   6       14.14        6.16      9.35 o 
   4   5   6        5.75        5.45      9.74 o 
   5   5   6        2.10       19.58     14.60 o 
   6   5   6        1.18        4.91      7.63 o 
   7   5   6        0.98       14.47      9.03 o 
   8   5   6        2.83       12.27      8.60 o 
   9   5   6        1.39       -1.23      7.82 o 
  10   5   6        0.39        5.73     10.84 o 
 -11   6   6        0.03       11.35     13.11 o 
 -10   6   6       16.45       32.68     22.18 o 
  -9   6   6        1.83        9.43     12.98 o 
  -8   6   6       31.91       36.57     14.26 o 
  -7   6   6        1.42        2.67     11.50 o 
  -6   6   6        0.00        9.13     12.15 o 
  -5   6   6       33.58       28.06     10.65 o 
  -4   6   6       11.34       15.00      9.94 o 
  -3   6   6        6.64       15.24     12.66 o 
  -2   6   6       70.86       54.71     13.97 o 
  -1   6   6        0.03        4.49      8.13 o 
   0   6   6        1.39        0.01      9.40 o 
   1   6   6        1.60       -0.96      8.19 o 
   2   6   6       21.09       21.32      9.96 o 
   3   6   6       10.20        4.54      8.67 o 
   4   6   6        4.71        7.15      9.21 o 
   5   6   6        0.34        5.73      9.15 o 
   6   6   6        0.68       -1.15      7.65 o 
   7   6   6        2.06        3.62      9.78 o 
 -20   1   7        2.82       14.40     10.37 o 
 -19   1   7       33.24       19.10     10.25 o 
 -18   1   7        0.14       -7.28      8.17 o 
 -17   1   7        8.03        9.39      9.01 o 
 -16   1   7       18.26       17.46      9.25 o 
 -15   1   7       39.30       22.96      9.13 o 
 -14   1   7        0.05       31.54     24.73 o 
 -13   1   7        0.11        1.90      6.77 o 
 -12   1   7      209.94      185.65     11.83 o 
 -11   1   7       54.75       59.02      8.33 o 
 -10   1   7       15.50        9.62      5.46 o 
  -9   1   7      111.91       89.50      7.71 o 
  -8   1   7        0.50        9.75      6.17 o 
  -7   1   7        3.21       11.46      7.12 o 
  -6   1   7        7.83        7.14      6.92 o 
  -5   1   7        2.74        8.82      7.15 o 
  -4   1   7       19.59       31.14      7.79 o 
  -3   1   7     1141.99     1347.44    118.26 o 
  -2   1   7       25.64       24.10      7.65 o 
  -1   1   7      215.01      176.47     11.26 o 
   0   1   7      373.92      350.70     17.77 o 
   1   1   7        1.42       -1.56      7.21 o 
   2   1   7       52.52       61.03      9.31 o 
   3   1   7       30.54       25.16      8.69 o 
   4   1   7      100.26       92.04     12.39 o 
   5   1   7        4.51        9.01     11.01 o 
   6   1   7        6.34       14.94      9.90 o 
   7   1   7       62.44       68.69     12.69 o 
   8   1   7       10.32       10.81     10.32 o 
   9   1   7       29.93       19.40     10.18 o 
  10   1   7        4.04        5.17      9.30 o 
  11   1   7       19.67       12.78     11.87 o 
  12   1   7       17.97       14.52     11.34 o 
  13   1   7        0.16        7.14     11.70 o 
  14   1   7        0.81        2.44     10.16 o 
 -19   2   7        0.49        5.05      9.85 o 
 -18   2   7        3.62        6.77      9.46 o 
 -17   2   7        0.13       -4.62      8.74 o 
 -16   2   7       34.64       28.19     10.83 o 
 -15   2   7       40.54       63.73     12.06 o 
 -14   2   7        0.30        4.18      8.72 o 
 -13   2   7       31.72       44.09     10.50 o 
 -12   2   7        5.74        7.89      8.15 o 
 -11   2   7       18.26       10.79      7.19 o 
 -10   2   7        6.61       -1.42      6.40 o 
  -9   2   7       12.89        9.54      6.27 o 
  -8   2   7       13.46        9.87      6.04 o 
  -7   2   7      212.73      211.65      9.51 o 
  -6   2   7       16.31       20.89      5.68 o 
  -5   2   7       45.36       42.36      7.03 o 
  -4   2   7       19.39       26.18      7.31 o 
  -3   2   7        0.63       13.98      8.43 o 
  -2   2   7        5.01       -0.75      8.64 o 
  -1   2   7       17.73       12.60      8.91 o 
   0   2   7       58.56       51.62      9.57 o 
   1   2   7        0.25       -5.26      8.22 o 
   2   2   7      122.81      121.49     19.44 o 
   3   2   7       24.55       20.20      8.17 o 
   4   2   7        0.19        0.52      8.36 o 
   5   2   7        3.83        1.58      9.96 o 
   6   2   7        0.36        1.81     10.24 o 
   7   2   7        8.89       15.91     10.76 o 
   8   2   7      181.34      218.39     31.91 o 
   9   2   7       11.45        9.68      9.26 o 
  10   2   7        2.75       10.98      9.49 o 
  11   2   7        1.29       -2.04      8.55 o 
  12   2   7        3.25       11.58      9.86 o 
  13   2   7       13.48        8.69      9.83 o 
  14   2   7       14.66        6.63      9.39 o 
 -18   3   7        0.08       -4.36      9.83 o 
 -17   3   7       10.64        1.26      9.18 o 
 -16   3   7        0.26        2.22      9.77 o 
 -15   3   7        8.08        9.24     10.06 o 
 -14   3   7        0.26       -5.41      8.58 o 
 -13   3   7        0.77       -6.68      8.19 o 
 -12   3   7       18.26       11.89      8.84 o 
 -11   3   7        1.32        7.70     10.31 o 
 -10   3   7        6.16       47.26     40.10 o 
  -9   3   7       32.58       34.89     12.91 o 
  -8   3   7        0.88       -2.79     10.26 o 
  -7   3   7       10.17        6.21      8.85 o 
  -6   3   7       16.19       16.06      8.63 o 
  -5   3   7        8.60       -4.86      7.56 o 
  -4   3   7       20.88       20.86      7.87 o 
  -3   3   7      138.45      140.93     11.03 o 
  -2   3   7       29.68       33.92      8.63 o 
  -1   3   7       13.17       11.98      8.68 o 
   0   3   7       31.40       47.76     10.90 o 
   1   3   7      278.94      283.75     19.73 o 
   2   3   7        4.01       -2.80      7.70 o 
   3   3   7        1.33        5.44      7.64 o 
   4   3   7      987.67     1017.20     43.68 o 
   5   3   7       20.65       20.86      8.72 o 
   6   3   7       11.96        9.56      9.77 o 
   7   3   7        6.60        5.10     10.03 o 
   8   3   7        9.59        3.41      9.78 o 
   9   3   7        9.74       18.19     10.40 o 
  10   3   7       14.76       21.96     10.60 o 
  11   3   7        1.58       -0.35      9.98 o 
  12   3   7        0.30        0.67     11.28 o 
  13   3   7        6.47        4.38     10.53 o 
 -17   4   7       18.54       10.72     12.49 o 
 -16   4   7       10.52        2.22     12.04 o 
 -15   4   7        0.01        1.75     10.10 o 
 -14   4   7        2.08       15.62     12.33 o 
 -13   4   7        2.69       12.32     12.34 o 
 -12   4   7        5.58        7.62     11.62 o 
 -11   4   7        0.21       -3.06     10.63 o 
 -10   4   7        0.02       -4.11     10.41 o 
  -9   4   7        1.96       10.28     12.52 o 
  -8   4   7        8.36       19.61     12.89 o 
  -7   4   7        0.13       11.04     20.86 o 
  -6   4   7        5.84       24.22     10.34 o 
  -5   4   7       20.11       40.31     11.00 o 
  -4   4   7       15.36       22.33      9.97 o 
  -3   4   7      137.87      143.99     18.63 o 
  -2   4   7      118.00      137.40     18.80 o 
  -1   4   7       25.94       93.65     58.35 o 
   0   4   7      392.10      405.17     37.89 o 
   1   4   7      519.87      525.65     45.00 o 
   2   4   7       72.14       59.41      9.50 o 
   3   4   7        2.83        2.66      9.03 o 
   4   4   7       52.13       52.73      8.80 o 
   5   4   7        0.85       -2.83      6.85 o 
   6   4   7       14.06       15.77      8.05 o 
   7   4   7       10.89        2.58      9.52 o 
   8   4   7        1.18       -4.70      7.52 o 
   9   4   7       24.86       15.78      9.81 o 
  10   4   7        2.39       -1.48      9.02 o 
  11   4   7        0.42       -4.40      8.34 o 
 -14   5   7       14.60        9.94     11.68 o 
 -13   5   7        0.70        0.75      9.76 o 
 -12   5   7       31.85       49.11     15.20 o 
 -11   5   7        1.15       -1.49     11.88 o 
 -10   5   7       17.68       21.43     13.97 o 
  -9   5   7        0.98        8.87     12.77 o 
  -8   5   7       26.02       34.06     13.54 o 
  -7   5   7        0.79        7.72     12.42 o 
  -6   5   7      106.93      128.39     15.23 o 
  -5   5   7        4.06        3.98      8.51 o 
  -4   5   7       19.59       14.71      9.86 o 
  -3   5   7       91.20       96.96     14.10 o 
  -2   5   7       16.61       23.84     10.50 o 
  -1   5   7       28.43       25.21     10.11 o 
   0   5   7        5.48        3.63      8.22 o 
   1   5   7        0.07       -5.44      8.70 o 
   2   5   7        4.29        3.85      8.84 o 
   3   5   7        0.96        5.57      9.81 o 
   4   5   7       18.14        9.62     10.51 o 
   5   5   7        3.92        7.61      9.81 o 
   6   5   7        0.22        7.82      7.79 o 
   7   5   7        4.61       10.89      8.31 o 
   8   5   7        0.08        5.70      8.42 o 
   9   5   7        1.14       -0.84      7.86 o 
 -10   6   7        0.74       -2.89     15.79 o 
  -9   6   7        0.25        9.90     13.41 o 
  -8   6   7        1.23        7.15     12.02 o 
  -7   6   7        6.88        2.75     13.24 o 
  -6   6   7       26.17       11.41     12.37 o 
  -5   6   7       17.57       15.05      9.84 o 
  -4   6   7        9.36       13.45      9.71 o 
  -3   6   7       19.33        8.23      8.70 o 
  -2   6   7       17.58       13.93     10.65 o 
  -1   6   7        7.18        6.65      9.56 o 
   0   6   7        2.13       -0.69      8.57 o 
   1   6   7        2.38        3.76      7.82 o 
   2   6   7        0.20        7.97      8.86 o 
   3   6   7        0.11        2.95      8.49 o 
   4   6   7        1.05       -1.91      7.18 o 
   5   6   7        5.18        2.82     10.15 o 
 -20   0   8        3.16        2.26     14.79 o 
 -19   0   8        3.99        6.01     17.29 o 
 -18   0   8        4.43       -7.24     10.63 o 
 -17   0   8        0.70       11.58     11.35 o 
 -16   0   8        1.63       -4.84     10.30 o 
 -15   0   8       10.73       13.91     11.24 o 
 -14   0   8       23.44       39.91     12.57 o 
 -13   0   8        0.45        4.81      9.93 o 
 -12   0   8      135.15      142.27     16.21 o 
 -11   0   8      158.49      179.06     20.19 o 
 -10   0   8       89.52       68.09     12.63 o 
  -9   0   8       90.75       95.16     12.99 o 
  -8   0   8     1259.47     1014.31     86.18 o 
  -7   0   8      764.84      801.48     27.84 o 
  -6   0   8      114.77      188.84     23.57 o 
  -5   0   8        6.73       32.58     15.29 o 
  -4   0   8      570.71     1106.23     50.55 o 
  -3   0   8      665.74      631.06     37.49 o 
  -2   0   8     2167.41     2257.84     71.08 o 
  -1   0   8       33.44       26.32     11.08 o 
   0   0   8      448.17      450.90     34.93 o 
   1   0   8      640.03      796.07     32.96 o 
   2   0   8       38.95      294.79     30.08 o 
   3   0   8        3.43       16.79     19.80 o 
   4   0   8        0.21       23.56     19.05 o 
   5   0   8        0.02       49.87     19.55 o 
   6   0   8        9.06       31.83     18.30 o 
   7   0   8        0.27       25.56     21.05 o 
   8   0   8       70.23       61.42     25.57 o 
   9   0   8       18.64       32.33     18.55 o 
  10   0   8       20.76       19.80     19.05 o 
  11   0   8        0.60       -0.50     16.79 o 
  12   0   8        2.15        8.77     16.29 o 
  13   0   8        0.13        9.27     16.04 o 
  14   0   8        0.14       -4.26     14.03 o 
 -19   1   8       23.56       12.69      9.29 o 
 -18   1   8        0.37        5.01      9.07 o 
 -17   1   8        7.47       13.53      9.26 o 
 -16   1   8        2.63       -0.63      8.32 o 
 -15   1   8       24.64       44.21     10.58 o 
 -14   1   8       32.83       36.61      8.49 o 
 -13   1   8        0.00        0.54      7.00 o 
 -12   1   8      342.63      297.99     14.49 o 
 -11   1   8      325.39      324.47     20.18 o 
 -10   1   8       23.38       40.46      6.73 o 
  -9   1   8        2.59       19.41      6.44 o 
  -8   1   8       10.90       35.05      8.16 o 
  -7   1   8       48.27       41.82      8.39 o 
  -6   1   8      101.17       94.85     10.28 o 
  -5   1   8      326.23      304.26     21.88 o 
  -4   1   8        4.05       11.13      6.34 o 
  -3   1   8       48.50       60.80     10.33 o 
  -2   1   8       53.75       84.01     10.51 o 
  -1   1   8       95.18      124.23     19.72 o 
   0   1   8       14.76       20.38      9.39 o 
   1   1   8        0.03        4.17      7.86 o 
   2   1   8      128.63      140.06     12.63 o 
   3   1   8       33.46       24.71      9.36 o 
   4   1   8      120.34      136.40     14.71 o 
   5   1   8       80.50      148.64     22.33 o 
   6   1   8        9.04       91.28     14.15 o 
   7   1   8       20.14       19.28     14.03 o 
   8   1   8       11.03       20.80     14.66 o 
   9   1   8       38.99       36.20     18.55 o 
  10   1   8        7.83       -3.13     12.05 o 
  11   1   8        0.17        1.88     12.03 o 
  12   1   8       18.44        5.82     11.01 o 
  13   1   8        5.05        3.81     10.37 o 
 -19   2   8        2.18       27.84     22.45 o 
 -18   2   8       11.99       13.48      9.77 o 
 -17   2   8       57.17       29.75     10.88 o 
 -16   2   8       88.25       75.81     12.50 o 
 -15   2   8      236.03      244.47     18.16 o 
 -14   2   8        3.79       32.92     10.40 o 
 -13   2   8       57.57       54.57     10.96 o 
 -12   2   8        1.12       58.27     20.76 o 
 -11   2   8        9.03       47.57     13.69 o 
 -10   2   8        3.56        9.32      7.49 o 
  -9   2   8       75.16       96.84     12.25 o 
  -8   2   8        0.03       68.09     10.71 o 
  -7   2   8       17.84       28.42      7.84 o 
  -6   2   8       40.86       38.40      8.54 o 
  -5   2   8        0.03       -3.41      6.99 o 
  -4   2   8        7.13        6.37      7.18 o 
  -3   2   8        0.03        2.83      8.30 o 
  -2   2   8        9.61        4.95      9.13 o 
  -1   2   8        0.02        6.43      9.40 o 
   0   2   8        2.38       11.57      9.91 o 
   1   2   8       41.17       46.46     10.55 o 
   2   2   8      331.70      344.57     16.67 o 
   3   2   8      152.35      135.12     12.66 o 
   4   2   8       21.90       27.46      9.62 o 
   5   2   8      302.24      309.38     19.45 o 
   6   2   8      151.43      163.10     16.16 o 
   7   2   8       43.04       47.96     12.11 o 
   8   2   8      121.45      107.76     13.68 o 
   9   2   8       40.67       73.62     12.49 o 
  10   2   8        7.36       10.46     10.22 o 
  11   2   8        0.17        7.79      9.93 o 
  12   2   8        0.26       13.04     10.18 o 
  13   2   8        0.22       -7.09      8.77 o 
 -18   3   8        0.54       33.17     29.20 o 
 -17   3   8        7.57        3.20     11.60 o 
 -16   3   8        0.92        1.75     11.61 o 
 -15   3   8        2.27        1.23     11.90 o 
 -14   3   8        1.08       -0.53     11.45 o 
 -13   3   8       11.45        5.93     16.29 o 
 -12   3   8       23.58       11.15     11.78 o 
 -11   3   8        9.58       10.53     11.13 o 
 -10   3   8        3.09       46.28     13.39 o 
  -9   3   8        0.82       -2.06     10.69 o 
  -8   3   8       26.78      168.91     18.47 o 
  -7   3   8       20.33       21.56      9.70 o 
  -6   3   8        1.96       20.73      9.62 o 
  -5   3   8        5.32        5.37      8.61 o 
  -4   3   8       55.29       47.26     10.78 o 
  -3   3   8       90.07       89.01     10.48 o 
  -2   3   8       11.98       36.14      8.66 o 
  -1   3   8       21.79       31.95     11.31 o 
   0   3   8       92.10      107.44     13.86 o 
   1   3   8       14.37       23.89     10.94 o 
   2   3   8      582.07      634.21     25.57 o 
   3   3   8        4.54        5.04      8.69 o 
   4   3   8      230.77      251.40     17.78 o 
   5   3   8        3.07        5.36      8.09 o 
   6   3   8        0.10       -3.93      8.87 o 
   7   3   8        0.76        0.34      9.42 o 
   8   3   8        8.42        1.08     10.12 o 
   9   3   8        0.16        2.02      9.76 o 
  10   3   8        7.80       15.01      9.64 o 
  11   3   8        1.05        7.38      9.67 o 
  12   3   8        0.57        0.37     10.26 o 
 -16   4   8        2.59       15.10     11.61 o 
 -15   4   8        1.89        0.34     11.26 o 
 -14   4   8        7.00        7.96     11.11 o 
 -13   4   8        3.87        7.36     12.03 o 
 -12   4   8        0.40      -11.53     12.55 o 
 -11   4   8       26.20       19.58     13.81 o 
 -10   4   8       25.50       34.31     14.42 o 
  -9   4   8        7.07       14.62     11.95 o 
  -8   4   8       72.72       38.86     13.81 o 
  -7   4   8        0.61        8.83     12.52 o 
  -6   4   8        3.90        5.30     10.26 o 
  -5   4   8       14.46       26.76     10.38 o 
  -4   4   8        3.34       36.18     10.36 o 
  -3   4   8        1.89       -4.94      8.79 o 
  -2   4   8      156.12      141.47     25.59 o 
  -1   4   8       36.18       36.84     11.28 o 
   0   4   8       42.26       47.57     12.18 o 
   1   4   8       48.49       38.70      9.34 o 
   2   4   8        3.61       12.72      8.18 o 
   3   4   8       15.36       11.91      7.27 o 
   4   4   8       26.63       31.80      8.14 o 
   5   4   8       10.00       12.76      7.62 o 
   6   4   8        8.09       12.16     10.71 o 
   7   4   8        3.72       16.43      8.80 o 
   8   4   8        1.45       -4.89      9.37 o 
   9   4   8        0.51       -0.08      9.01 o 
  10   4   8        3.22        7.52      9.29 o 
 -13   5   8        2.34       11.03     19.30 o 
 -12   5   8        5.92       10.91     13.54 o 
 -11   5   8        0.45        4.64     13.61 o 
 -10   5   8        0.40       11.63     14.19 o 
  -9   5   8        8.23        4.59     14.02 o 
  -8   5   8        4.12        2.41     17.79 o 
  -7   5   8       16.23       26.21     13.85 o 
  -6   5   8        2.86        0.26     11.15 o 
  -5   5   8       79.46       72.18     13.47 o 
  -4   5   8       10.75       14.99     11.04 o 
  -3   5   8        1.43        3.88      9.94 o 
  -2   5   8        1.77       14.39     10.32 o 
  -1   5   8       24.16       45.38     11.31 o 
   0   5   8        8.77       -0.74      7.34 o 
   1   5   8        0.18       -0.57      7.50 o 
   2   5   8        1.91       -3.35      8.66 o 
   3   5   8        7.45       14.27      9.96 o 
   4   5   8       13.22        0.77      8.31 o 
   5   5   8        6.60       -0.23      7.67 o 
   6   5   8        6.47       10.19      7.59 o 
   7   5   8        8.72        4.64      7.67 o 
  -9   6   8        4.41       12.25     12.58 o 
  -8   6   8        0.10       -5.99     11.11 o 
  -7   6   8        0.17        6.00     12.67 o 
  -6   6   8       23.71       34.06     13.54 o 
  -5   6   8       16.75       28.71     12.53 o 
  -4   6   8        4.39       -0.66      8.20 o 
  -3   6   8        2.71        3.55      8.84 o 
  -2   6   8        0.59        7.50      9.55 o 
  -1   6   8       15.49        6.16      7.86 o 
   0   6   8        4.21        3.60      9.13 o 
   1   6   8        4.77        3.28      8.88 o 
   2   6   8        0.18        3.75      7.63 o 
   3   6   8        4.39       10.04      8.66 o 
 -19   1   9        7.34       15.02      9.95 o 
 -18   1   9        0.48        0.57      8.95 o 
 -17   1   9        0.22        4.98      9.11 o 
 -16   1   9        6.20        8.15      9.15 o 
 -15   1   9        3.50        0.38      8.65 o 
 -14   1   9      113.22      100.99     12.87 o 
 -13   1   9      110.24      115.89     11.23 o 
 -12   1   9       71.67       67.35      9.24 o 
 -11   1   9       80.40       88.87      9.93 o 
 -10   1   9       33.25       43.74      8.38 o 
  -9   1   9        8.69        7.23      6.74 o 
  -8   1   9       34.83       38.50     15.51 o 
  -7   1   9        0.92       10.90     11.44 o 
  -6   1   9      378.58      357.40     22.14 o 
  -5   1   9      124.59      111.31     16.21 o 
  -4   1   9        3.93       53.88     22.05 o 
  -3   1   9      185.34      173.03     14.21 o 
  -2   1   9        9.71       36.68     10.91 o 
  -1   1   9       16.33       50.29     17.23 o 
   0   1   9       97.11       96.97     13.27 o 
   1   1   9       21.27       26.29     10.77 o 
   2   1   9       24.91       25.80     11.00 o 
   3   1   9       36.79       30.33     12.91 o 
   4   1   9       19.18       39.44     15.59 o 
   5   1   9       99.25      109.20     19.29 o 
   6   1   9        0.28       12.58     15.24 o 
   7   1   9       40.50       51.09     16.02 o 
   8   1   9        8.82       -0.64     11.92 o 
   9   1   9       28.24       20.34     15.42 o 
  10   1   9       38.44       30.36     14.10 o 
  11   1   9        0.19       -5.32     11.42 o 
  12   1   9        6.41       -0.15     10.66 o 
 -18   2   9        7.65        7.86     10.61 o 
 -17   2   9        0.36       -0.57      9.45 o 
 -16   2   9        0.81       -0.94     11.99 o 
 -15   2   9        5.41        0.49     11.33 o 
 -14   2   9        9.01       83.80     50.63 o 
 -13   2   9        2.59        8.15     12.28 o 
 -12   2   9        7.30       33.36     13.17 o 
 -11   2   9        1.79        2.35     10.31 o 
 -10   2   9        0.06       -3.94     11.23 o 
  -9   2   9       33.23       39.45     10.67 o 
  -8   2   9       32.90       54.75     11.46 o 
  -7   2   9        2.36       -3.11      8.22 o 
  -6   2   9        5.98       20.48      8.52 o 
  -5   2   9       10.94       17.50      8.90 o 
  -4   2   9        0.35        7.42      8.22 o 
  -3   2   9       27.20       34.97     10.19 o 
  -2   2   9       46.11       44.04     12.27 o 
  -1   2   9       15.75       30.24     10.71 o 
   0   2   9        1.19        0.55     10.55 o 
   1   2   9        0.91        8.08      8.68 o 
   2   2   9        6.02        3.90      8.53 o 
   3   2   9       10.47        5.99      9.19 o 
   4   2   9       33.34       37.53     10.22 o 
   5   2   9      149.39      166.38     16.86 o 
   6   2   9       47.38       58.41     12.94 o 
   7   2   9        5.62        2.18     10.87 o 
   8   2   9        1.40        8.13      9.79 o 
   9   2   9        1.77       -5.73      8.85 o 
  10   2   9        0.02       -2.00      9.24 o 
  11   2   9        9.31       12.30     10.05 o 
 -17   3   9        0.01       49.37     31.08 o 
 -16   3   9        1.26       -1.38     12.34 o 
 -15   3   9        1.83       -0.42     12.05 o 
 -14   3   9        3.79       -4.96     10.44 o 
 -13   3   9        7.20        3.98     11.92 o 
 -12   3   9       43.77       52.47     15.42 o 
 -11   3   9        6.88        2.71     10.80 o 
 -10   3   9       41.96       43.36     15.29 o 
  -9   3   9        0.22        6.87     11.50 o 
  -8   3   9        0.10       52.36     24.69 o 
  -7   3   9       25.74       55.44     10.95 o 
  -6   3   9       38.95       19.23      9.90 o 
  -5   3   9        0.02        5.26      9.49 o 
  -4   3   9       15.34       20.08     10.74 o 
  -3   3   9       35.56       36.61      9.21 o 
  -2   3   9       12.12        1.75     10.59 o 
  -1   3   9        0.32        5.98     10.54 o 
   0   3   9      250.17      267.09     19.34 o 
   1   3   9      286.47      302.03     19.47 o 
   2   3   9       61.75       54.77     11.03 o 
   3   3   9       94.84       92.41     12.21 o 
   4   3   9        3.11        3.00      9.19 o 
   5   3   9        0.27        3.01     10.13 o 
   6   3   9        8.34        6.04     10.49 o 
   7   3   9       12.84        5.34     10.03 o 
   8   3   9        0.01       -2.96      8.98 o 
   9   3   9        0.34        3.77      9.41 o 
  10   3   9        1.12       -4.22      8.17 o 
 -15   4   9        0.02        8.06     15.79 o 
 -14   4   9        0.11        7.05     18.92 o 
 -13   4   9        0.03       -6.40     11.34 o 
 -12   4   9        3.37       10.53     17.54 o 
 -11   4   9        7.70       20.02     13.20 o 
 -10   4   9        1.39        1.07     11.61 o 
  -9   4   9       34.51       40.37     15.71 o 
  -8   4   9       25.05       32.55     14.38 o 
  -7   4   9       41.14       23.70     12.64 o 
  -6   4   9        0.00       -0.83      9.98 o 
  -5   4   9        2.87       25.25     10.80 o 
  -4   4   9       19.21       21.25     10.10 o 
  -3   4   9        0.03        2.62      8.50 o 
  -2   4   9      160.06      150.99     15.58 o 
  -1   4   9        0.38      -13.31      8.87 o 
   0   4   9        3.59        4.52     10.67 o 
   1   4   9       18.63       15.68     10.66 o 
   2   4   9       15.94       20.03      9.82 o 
   3   4   9        1.35        2.50      7.39 o 
   4   4   9        0.32       -5.59      6.90 o 
   5   4   9        0.04        1.18      7.72 o 
   6   4   9        2.07        2.95      9.72 o 
   7   4   9        4.00        7.26     10.01 o 
   8   4   9        0.75       -5.92     10.42 o 
 -12   5   9        2.39        6.37     13.79 o 
 -11   5   9        2.61       -0.91     11.16 o 
 -10   5   9        0.78       12.87     13.59 o 
  -9   5   9       10.25       11.40     13.15 o 
  -8   5   9        7.24       -5.24     12.76 o 
  -7   5   9        0.07        0.22     11.32 o 
  -6   5   9       26.05        7.49     11.68 o 
  -5   5   9       35.60       46.69     12.38 o 
  -4   5   9        2.16        5.74      9.39 o 
  -3   5   9        0.47       -0.10      8.88 o 
  -2   5   9        1.78       -3.16      8.48 o 
  -1   5   9        2.13        4.42      8.81 o 
   0   5   9        5.11        2.01      7.72 o 
   1   5   9        6.32        5.45      7.60 o 
   2   5   9        5.12       -0.76      7.30 o 
   3   5   9        6.57        2.82      8.05 o 
   4   5   9        3.88       -2.96      7.46 o 
   5   5   9        0.95        8.22      8.97 o 
  -6   6   9        0.14       13.70     12.51 o 
  -5   6   9        0.20       -7.63      9.73 o 
  -4   6   9        2.33        7.49      8.93 o 
  -3   6   9       16.53       12.18      8.42 o 
  -2   6   9        0.18        0.50      8.52 o 
  -1   6   9        0.73        6.15      8.81 o 
 -18   0  10        6.15        1.25     14.54 o 
 -17   0  10        0.94        8.52     11.80 o 
 -16   0  10       11.11        7.67     11.56 o 
 -15   0  10        1.11        2.94     11.02 o 
 -14   0  10        2.31        5.67     10.45 o 
 -13   0  10       49.16       33.95     12.58 o 
 -12   0  10      186.97      189.76     19.06 o 
 -11   0  10      109.77      108.21     15.78 o 
 -10   0  10     1229.44     1278.07     40.25 o 
  -9   0  10      204.68      221.41     18.50 o 
  -8   0  10        4.00        8.73     10.13 o 
  -7   0  10     1067.49      967.07     33.44 o 
  -6   0  10      236.41      203.98     31.11 o 
  -5   0  10       27.41       -4.26     18.05 o 
  -4   0  10      135.29      124.39     26.08 o 
  -3   0  10       21.59       17.29     17.54 o 
  -2   0  10       10.47       11.63     12.64 o 
  -1   0  10        0.26        5.63     11.50 o 
   0   0  10        0.00        4.69     12.67 o 
   1   0  10        1.28       -9.85     11.90 o 
   2   0  10        8.07       -1.50     20.80 o 
   3   0  10        2.06       24.31     20.30 o 
   4   0  10        1.05       -7.77     17.29 o 
   5   0  10       23.46       14.54     21.30 o 
   6   0  10        4.53       10.78     17.04 o 
   7   0  10        0.37      -26.69     17.79 o 
   8   0  10        1.70        4.26     20.55 o 
   9   0  10        2.79       -2.76     15.79 o 
  10   0  10       22.51       12.53     18.05 o 
  11   0  10       22.57     1255.67     75.69 o 
 -18   1  10        4.85        2.57      8.91 o 
 -17   1  10        1.16       17.73     12.09 o 
 -16   1  10       10.35       11.45      9.76 o 
 -15   1  10        2.68        7.16      9.14 o 
 -14   1  10      104.39       92.35     12.74 o 
 -13   1  10       12.39       22.95     12.37 o 
 -12   1  10        2.78        0.51      8.45 o 
 -11   1  10       46.02       39.02     10.23 o 
 -10   1  10       24.14       14.54      9.18 o 
  -9   1  10       51.75       59.06     11.14 o 
  -8   1  10        0.43        1.13     11.70 o 
  -7   1  10      208.95      178.59     19.21 o 
  -6   1  10       88.22       91.11     14.81 o 
  -5   1  10      311.31      288.57     45.18 o 
  -4   1  10       56.02       37.64     11.22 o 
  -3   1  10       58.56       47.09     11.25 o 
  -2   1  10        5.92        5.74     10.54 o 
  -1   1  10        5.27        4.65     11.74 o 
   0   1  10       54.22       78.39     21.43 o 
   1   1  10        4.35       -4.76      9.39 o 
   2   1  10       15.94       24.45     11.75 o 
   3   1  10        5.81       10.85     13.36 o 
   4   1  10        5.44       -6.36     13.59 o 
   5   1  10        5.40        3.89     13.55 o 
   6   1  10       15.33       20.14     13.67 o 
   7   1  10       44.00       31.08     14.52 o 
   8   1  10        1.45        7.88     12.47 o 
   9   1  10       25.27       15.11     13.64 o 
  10   1  10       52.63       40.94     14.53 o 
  11   1  10        0.41      -14.47      9.65 o 
 -17   2  10       15.47       11.24     16.04 o 
 -16   2  10        2.58        5.08     12.38 o 
 -15   2  10        0.01       11.19     13.36 o 
 -14   2  10       17.23       11.41     12.34 o 
 -13   2  10       19.34       13.58     11.62 o 
 -12   2  10       23.97       17.21     11.57 o 
 -11   2  10        0.61       -3.73     10.78 o 
 -10   2  10        3.79       -0.86     11.78 o 
  -9   2  10        9.20        4.13     10.77 o 
  -8   2  10        0.37        0.45      8.80 o 
  -7   2  10        2.68        4.80     10.51 o 
  -6   2  10       39.97       37.66     10.61 o 
  -5   2  10       26.05       44.85     12.41 o 
  -4   2  10        9.06       20.25     14.31 o 
  -3   2  10      273.32      271.30     19.17 o 
  -2   2  10       12.75       12.29     10.90 o 
  -1   2  10      137.84      127.33     15.69 o 
   0   2  10      154.53      164.19     16.39 o 
   1   2  10        8.02        0.66      8.36 o 
   2   2  10        2.75       -1.71      8.23 o 
   3   2  10      191.12      201.16     16.14 o 
   4   2  10       81.15       90.82     14.66 o 
   5   2  10       26.83       26.87     10.91 o 
   6   2  10      184.56      176.25     22.42 o 
   7   2  10       31.53       28.88     12.18 o 
   8   2  10        1.96       12.94     10.33 o 
   9   2  10        2.06        0.57      8.96 o 
  10   2  10        0.19        4.17     11.26 o 
 -16   3  10        3.31        2.84     13.66 o 
 -15   3  10        0.32        7.25     13.18 o 
 -14   3  10        4.14        3.84     11.74 o 
 -13   3  10        4.12        1.13     12.40 o 
 -12   3  10        7.63       14.03     18.80 o 
 -11   3  10       47.33       54.39     22.81 o 
 -10   3  10        8.73       13.10     12.02 o 
  -9   3  10       11.04       12.31     12.63 o 
  -8   3  10        0.02        4.26     11.76 o 
  -7   3  10       30.02       34.86     13.62 o 
  -6   3  10       26.51       24.04     11.29 o 
  -5   3  10        0.17       -3.89      9.14 o 
  -4   3  10        0.06       -6.21     10.22 o 
  -3   3  10       17.30       12.21     11.05 o 
  -2   3  10       48.65       53.77     12.29 o 
  -1   3  10       69.49       55.43     12.07 o 
   0   3  10       99.08      123.24     19.89 o 
   1   3  10        9.45        8.10      9.72 o 
   2   3  10        3.83      -11.22      7.95 o 
   3   3  10        6.13       27.06     20.08 o 
   4   3  10        0.98        1.70      8.48 o 
   5   3  10        0.63        4.63      9.64 o 
   6   3  10        2.26       -5.19      8.91 o 
   7   3  10        1.23       -3.39      9.65 o 
   8   3  10        0.38        7.58      9.38 o 
   9   3  10        0.05        3.26      8.79 o 
 -14   4  10        0.23       33.02     16.04 o 
 -13   4  10       11.65        5.51     17.79 o 
 -12   4  10       16.63       13.28     19.30 o 
 -11   4  10        7.21       13.64     13.11 o 
 -10   4  10       37.66       43.73     15.22 o 
  -9   4  10        3.28        2.71     13.35 o 
  -8   4  10        0.09       -7.18     11.54 o 
  -7   4  10       68.21       76.50     17.50 o 
  -6   4  10        1.43        9.47     10.83 o 
  -5   4  10        0.75       -2.86      9.06 o 
  -4   4  10       11.33        6.90      8.80 o 
  -3   4  10       22.79       33.91     11.80 o 
  -2   4  10        4.80        6.57     10.40 o 
  -1   4  10        2.81        5.06     11.32 o 
   0   4  10        0.94       -6.70     10.01 o 
   1   4  10       18.37       13.29     10.95 o 
   2   4  10        0.00       11.09      8.41 o 
   3   4  10        0.56        6.29      7.95 o 
   4   4  10        2.04       -0.25      7.30 o 
   5   4  10        0.04        2.82      9.40 o 
   6   4  10        0.93       -9.89      8.73 o 
 -11   5  10        1.03      -10.54     12.40 o 
 -10   5  10       15.82       11.28     13.65 o 
  -9   5  10       33.84       30.59     15.35 o 
  -8   5  10        1.70       -3.58     12.40 o 
  -7   5  10        1.72        2.87     10.94 o 
  -6   5  10        0.12       -8.42     29.95 o 
  -5   5  10       17.37       31.34     37.22 o 
  -4   5  10       16.39        8.18      9.62 o 
  -3   5  10        9.41        3.98      8.38 o 
  -2   5  10        0.90        6.32      7.90 o 
  -1   5  10        1.37        1.41      8.15 o 
   0   5  10        1.60       -1.65      5.87 o 
   1   5  10        0.04        1.57     10.12 o 
   2   5  10        0.13        2.12      6.42 o 
   3   5  10       13.70      641.66    574.31 o 
 -17   1  11        2.76        2.75     12.64 o 
 -16   1  11       26.72       14.96     13.89 o 
 -15   1  11        5.83       17.04     13.06 o 
 -14   1  11        8.74        2.52     11.95 o 
 -13   1  11       20.16       31.88     13.97 o 
 -12   1  11        0.96       20.17     23.42 o 
 -11   1  11        8.62        2.65      8.65 o 
 -10   1  11       29.33       26.91     10.37 o 
  -9   1  11      224.15      195.66     15.80 o 
  -8   1  11       12.18        6.66     13.02 o 
  -7   1  11        4.40        3.11     11.44 o 
  -6   1  11      279.80      267.87     38.64 o 
  -5   1  11       96.69      104.43     14.37 o 
  -4   1  11       47.20       63.09     12.20 o 
  -3   1  11        0.34       -5.52     10.94 o 
  -2   1  11        7.57        4.40     10.93 o 
  -1   1  11        7.71       17.61     11.43 o 
   0   1  11       29.69       37.19     12.01 o 
   1   1  11        0.00        2.50     10.72 o 
   2   1  11       30.13       37.13     12.75 o 
   3   1  11        0.05       -9.14     12.51 o 
   4   1  11        5.22        7.59     13.23 o 
   5   1  11       18.44       20.45     14.66 o 
   6   1  11        0.25        4.76     13.56 o 
   7   1  11       64.00       38.31     14.60 o 
   8   1  11       34.71       17.29     13.65 o 
   9   1  11        0.06        1.32     12.57 o 
 -16   2  11        1.78        3.44     12.94 o 
 -15   2  11        1.09       35.83     29.07 o 
 -14   2  11        7.13        7.55     12.80 o 
 -13   2  11        0.98       -0.40     10.63 o 
 -12   2  11        0.01       -5.21     11.23 o 
 -11   2  11        0.77       -2.81      9.69 o 
 -10   2  11        2.79       12.28     24.06 o 
  -9   2  11        8.19        5.36     12.31 o 
  -8   2  11        9.30        7.30     11.06 o 
  -7   2  11        6.27       20.84     11.13 o 
  -6   2  11       32.36       37.72     11.75 o 
  -5   2  11        3.93       11.87     11.06 o 
  -4   2  11        0.79      -11.24     13.68 o 
  -3   2  11       16.98       24.41     14.48 o 
  -2   2  11       35.05       32.84     14.36 o 
  -1   2  11       16.98       29.20     15.77 o 
   0   2  11        0.45       -1.02      9.14 o 
   1   2  11       51.68       51.00     11.49 o 
   2   2  11        0.41       -9.06      9.20 o 
   3   2  11       21.06        8.54      9.99 o 
   4   2  11        5.06       -3.08     10.18 o 
   5   2  11        0.18       -3.84     12.77 o 
   6   2  11        0.01        1.48     17.29 o 
   7   2  11        0.81        4.61     12.63 o 
   8   2  11        0.37       -1.77     11.60 o 
 -15   3  11        2.29      445.57    423.92 o 
 -14   3  11        2.53        2.40     12.15 o 
 -13   3  11        8.71       12.33     12.04 o 
 -12   3  11        2.61       -5.26     16.79 o 
 -11   3  11        0.07        4.01     21.80 o 
 -10   3  11        0.54        2.33     13.03 o 
  -9   3  11       25.39       26.74     14.10 o 
  -8   3  11       31.78       26.18     13.84 o 
  -7   3  11        0.16       -0.35     11.66 o 
  -6   3  11        0.80       -4.77      9.71 o 
  -5   3  11       21.93       15.98     11.66 o 
  -4   3  11       38.85       35.97     12.43 o 
  -3   3  11       21.84       12.57     15.23 o 
  -2   3  11       41.51       45.39     12.53 o 
  -1   3  11        5.81        8.89     11.87 o 
   0   3  11        2.36        9.23     11.16 o 
   1   3  11       14.83        8.12     10.00 o 
   2   3  11        8.30        7.72      9.59 o 
   3   3  11        0.24       -4.99      9.40 o 
   4   3  11        1.27      -11.06      8.55 o 
   5   3  11        0.12        2.90     10.73 o 
   6   3  11        0.70       -1.82      9.79 o 
   7   3  11        6.26        3.44      9.45 o 
 -13   4  11        6.35       14.03     19.80 o 
 -12   4  11       14.33       16.79     22.31 o 
 -11   4  11       21.62       10.62     14.54 o 
 -10   4  11        6.61        1.28     13.20 o 
  -9   4  11        0.12       -5.50     12.98 o 
  -8   4  11        2.30       -8.97     11.17 o 
  -7   4  11        0.11        0.60     10.32 o 
  -6   4  11        0.35       -5.95     10.61 o 
  -5   4  11        5.17        7.40      8.70 o 
  -4   4  11       14.77       18.19     11.25 o 
  -3   4  11        8.57       12.82     11.80 o 
  -2   4  11        2.81       -5.23     10.38 o 
  -1   4  11        0.38        7.58      9.48 o 
   0   4  11        0.29       10.39      9.12 o 
   1   4  11        2.57       -5.16      7.89 o 
   2   4  11        1.89       -2.00      8.61 o 
   3   4  11        1.63        2.29      6.98 o 
   4   4  11        0.03        1.94      9.42 o 
  -8   5  11        1.24      -15.05     10.92 o 
  -7   5  11        0.33       -3.63     10.93 o 
  -6   5  11        4.76        6.51     11.21 o 
  -5   5  11        0.19       -5.40      9.74 o 
  -4   5  11        0.10        0.61      7.38 o 
  -3   5  11        4.18       14.59     10.00 o 
  -2   5  11        3.88       13.44     24.56 o 
  -1   5  11        6.08        5.06      7.78 o 
 -15   0  12        0.08        5.76     17.54 o 
 -14   0  12       13.82        5.26     18.05 o 
 -13   0  12       11.78       -5.26     16.54 o 
 -11   0  12      160.50      150.71     29.84 o 
 -10   0  12      192.35      211.43     30.85 o 
  -9   0  12        3.00       -5.76     16.54 o 
  -8   0  12        2.02        0.25     16.04 o 
  -7   0  12       20.99       -3.51     17.54 o 
  -6   0  12        2.10        0.50     20.30 o 
  -5   0  12        0.86        7.52     18.04 o 
  -4   0  12        7.77        2.02     13.37 o 
  -3   0  12       25.77       35.56     15.23 o 
  -2   0  12       10.71       11.98     12.88 o 
  -1   0  12        1.59        5.05     13.61 o 
   0   0  12        1.16       13.45     13.30 o 
   1   0  12        0.17        1.00     17.04 o 
   2   0  12       13.29       24.06     20.80 o 
   3   0  12       28.26       24.06     22.31 o 
   4   0  12        6.70       -4.51     18.55 o 
   5   0  12        0.35       19.30     17.29 o 
   6   0  12        0.04      -13.78     12.78 o 
   7   0  12        1.37       -2.00     15.79 o 
 -16   1  12       10.11       10.78     17.29 o 
 -15   1  12        9.27        8.26     18.04 o 
 -14   1  12        0.06        5.19     12.42 o 
 -13   1  12        1.68       -2.07     12.01 o 
 -12   1  12        0.12        8.64     12.04 o 
 -11   1  12        4.79        6.98      9.91 o 
 -10   1  12       14.24       11.42      9.95 o 
  -9   1  12        0.19       -2.76     14.53 o 
  -8   1  12      215.42      228.08     35.99 o 
  -7   1  12        9.89        6.00     14.46 o 
  -6   1  12       51.13       61.01     13.11 o 
  -5   1  12       11.09       17.93     10.78 o 
  -4   1  12       12.60       23.22     12.48 o 
  -3   1  12        0.14       12.23     10.31 o 
  -2   1  12       12.22       26.34     12.47 o 
  -1   1  12       39.22       63.13     13.26 o 
   0   1  12       13.67       20.92     11.87 o 
   1   1  12        1.15        2.53     11.10 o 
   2   1  12        0.01        0.27     13.52 o 
   3   1  12        0.05        2.89     16.42 o 
   4   1  12        8.86       20.02     13.92 o 
   5   1  12       10.37        3.25     13.69 o 
   6   1  12        6.84        3.63     12.85 o 
   7   1  12       17.15       89.93     88.97 o 
 -15   2  12        0.01       12.14     13.36 o 
 -14   2  12       12.55        8.43     12.07 o 
 -13   2  12        3.46        1.14     10.99 o 
 -12   2  12        1.21        4.69     11.95 o 
 -11   2  12        0.08        6.51     10.48 o 
 -10   2  12        0.45       -4.26     22.81 o 
  -9   2  12        0.52       -1.89     11.01 o 
  -8   2  12       24.05       17.29     22.31 o 
  -7   2  12       46.37       77.20     28.83 o 
  -6   2  12       29.54       11.86     11.84 o 
  -5   2  12       72.62      152.47     16.62 o 
  -4   2  12      331.85      374.05     34.51 o 
  -3   2  12       17.63       14.82     15.83 o 
  -2   2  12       99.12      134.56     39.36 o 
  -1   2  12        5.85        2.67     11.65 o 
   0   2  12        0.05       -8.61     10.01 o 
   1   2  12        5.70        2.47     10.54 o 
   2   2  12        8.78        1.60     11.84 o 
   3   2  12        4.10       -4.89     12.75 o 
   4   2  12       13.94        9.80     14.39 o 
   5   2  12        2.77       -8.93     11.86 o 
   6   2  12        2.91        5.76     13.19 o 
 -13   3  12        0.89       -4.72     13.16 o 
 -12   3  12        2.45       -3.76     18.29 o 
 -11   3  12        3.86       19.05     21.80 o 
 -10   3  12        0.45        9.31     14.56 o 
  -9   3  12        4.75        7.21     12.85 o 
  -8   3  12        3.12       -1.24     13.12 o 
  -7   3  12        0.72        8.42     14.30 o 
  -6   3  12       26.16       24.42     15.58 o 
  -5   3  12        3.41       -9.43     11.16 o 
  -4   3  12        9.30       25.28     20.05 o 
  -3   3  12        2.13       20.60     15.01 o 
  -2   3  12        0.17      -11.63     19.17 o 
  -1   3  12       25.69       13.69     11.49 o 
   0   3  12       18.19       22.27     11.10 o 
   1   3  12        1.40        3.37      9.75 o 
   2   3  12       24.06       16.88     10.04 o 
   3   3  12        6.86        8.78      9.57 o 
   4   3  12        1.29       -4.61      8.97 o 
 -10   4  12       11.86        4.57     14.62 o 
  -9   4  12        1.76       14.06     13.26 o 
  -8   4  12        0.06       20.08     43.36 o 
  -7   4  12        5.45        5.33     12.84 o 
  -6   4  12        4.46        0.08      8.96 o 
  -5   4  12        1.59        4.50     10.87 o 
  -4   4  12        0.30        4.51     11.07 o 
  -3   4  12        0.00        1.32     10.71 o 
  -2   4  12        1.96        8.75     15.94 o 
  -1   4  12        0.24       -9.38     10.10 o 
   0   4  12        1.03        3.93      9.98 o 
   1   4  12        1.55       13.12      9.11 o 
 -14   1  13       35.58       23.31     22.81 o 
 -13   1  13       19.34       11.53     21.30 o 
 -12   1  13        2.16      -10.02     18.29 o 
 -11   1  13        0.58       -3.14     13.29 o 
 -10   1  13       27.73       20.46     15.49 o 
  -9   1  13        0.86        7.91     15.06 o 
  -8   1  13       53.47       39.39     14.64 o 
  -7   1  13        2.80        6.03     11.64 o 
  -6   1  13        0.35       -1.19     11.27 o 
  -5   1  13        3.09       -5.82     10.10 o 
  -4   1  13        6.78        4.16     10.97 o 
  -3   1  13       26.56       27.51     10.71 o 
  -2   1  13        0.60       14.04     11.60 o 
  -1   1  13       14.89        7.68     11.33 o 
   0   1  13       11.92       17.96     12.08 o 
   1   1  13        8.19       -5.53     13.25 o 
   2   1  13        0.79        2.51     13.53 o 
   3   1  13        1.45       -4.49     11.24 o 
   4   1  13        2.31        3.48     11.91 o 
 -13   2  13       11.53       16.99     12.30 o 
 -12   2  13       30.63       33.57     14.93 o 
 -11   2  13        6.78       15.29     15.79 o 
 -10   2  13        0.25        1.50     19.55 o 
  -9   2  13        4.15       15.33     14.56 o 
  -8   2  13        2.00        2.51     18.80 o 
  -7   2  13        2.98       -7.52     19.55 o 
  -6   2  13        3.30       12.67     20.55 o 
  -5   2  13        3.43       -5.84     14.02 o 
  -4   2  13       27.01       31.24     15.49 o 
  -3   2  13       12.47        6.88     12.94 o 
  -2   2  13        4.54        3.33     12.20 o 
  -1   2  13        3.15        1.81     11.63 o 
   0   2  13        0.30       18.44     11.56 o 
   1   2  13        0.01       -4.85     11.11 o 
   2   2  13        6.11       11.76     11.25 o 
   3   2  13        0.28      239.15    229.94 o 
 -11   3  13        0.06       16.79     25.56 o 
 -10   3  13        0.00       -4.76     18.29 o 
  -9   3  13        0.36       19.13     13.95 o 
  -8   3  13       18.10       13.28     14.15 o 
  -7   3  13        1.14       22.36     16.03 o 
  -6   3  13        3.24       13.59     16.16 o 
  -5   3  13        3.25       -2.45     15.02 o 
  -4   3  13       16.95       10.53     26.32 o 
  -3   3  13       11.12       -8.77     24.81 o 
  -2   3  13        3.34       -1.75     20.55 o 
  -1   3  13       42.58       28.32     17.29 o 
   0   3  13       14.98       16.09     13.23 o 
   1   3  13        0.08        4.86      9.14 o 
 -12   0  14        1.26        4.01     20.80 o 
 -11   0  14       35.65       30.08     25.06 o 
 -10   0  14        0.33      -20.05     18.29 o 
  -9   0  14       17.86       -2.76     20.55 o 
  -8   0  14       10.92      -11.03     18.80 o 
  -7   0  14        0.12      -20.30     16.79 o 
  -6   0  14        2.06        5.09     14.93 o 
  -5   0  14        6.10       -1.22     20.30 o 
  -4   0  14        3.58       -6.21     11.69 o 
  -3   0  14        0.17       12.17     14.15 o 
  -2   0  14       26.01       43.32     18.55 o 
  -1   0  14        1.09      -10.28     15.04 o 
   0   0  14       28.50       16.79     19.30 o 
   1   0  14       47.79       16.54     17.80 o 
   2   0  14        1.44      -11.53     13.53 o 
 -12   1  14        0.54       -2.00     18.55 o 
 -11   1  14        7.85       15.29     25.81 o 
 -10   1  14        3.24       -8.87     14.14 o 
  -9   1  14       10.93        4.51     14.62 o 
  -8   1  14       11.13        5.58     12.29 o 
  -7   1  14        0.51       -4.16     11.73 o 
  -6   1  14        0.52       -6.73     11.39 o 
  -5   1  14        0.14       -3.98     11.41 o 
  -4   1  14        7.35        1.30      9.19 o 
  -3   1  14       12.89       -3.33      9.86 o 
  -2   1  14        0.14        2.08     11.13 o 
  -1   1  14        0.15        2.08     11.45 o 
   0   1  14        0.78       13.04     11.36 o 
   1   1  14        0.06        5.79     13.02 o 
 -10   2  14        0.37      -14.03     24.56 o 
  -9   2  14        0.16      461.38     55.89 o 
  -8   2  14        4.22       14.79     24.31 o 
  -7   2  14       38.39       13.03     20.80 o 
  -6   2  14       24.40       27.57     27.07 o 
  -5   2  14        7.23       17.09     17.28 o 
  -4   2  14       21.52       11.62     15.23 o 
  -3   2  14        7.75       11.24     11.72 o 
  -2   2  14        0.05       -9.53     10.53 o 
  -1   2  14        0.29        2.75     11.45 o 
                                                 
